# Supplementary material for: Canalized gene expression during development mediates caste differentiation in ants
Source: Nat Ecol Evol. 2022 Oct 3;6(11):1753–65. doi: 10.1038/s41559-022-01884-y (PMC9630140; doi:10.1038/s41559-022-01884-y)
Supplement: Supplementary file 4 — Supplementary Table 1, Predicted caste DEGs for first instar larvae; Supplementary Table 2, List of caste DEGs at each developmental stage; Supplementary Table 3, Functional enrichment for caste DEGs at each developmental stage; Supplementary Table 4, Canalized genes; Supplementary Table 5, Functional enrichment of canalized genes. [file 41559_2022_1884_MOESM4_ESM.xlsx]

## Sheet: SupplementaryTable 1
GeneID	Predicted worker median expression level (TPM)	Predicted gyne median expression level (TPM)	Predicted log2 expression difference	FDR adjusted pvalue	Gene name (NCBI)	Orthologs (D. melanogaster)	Orthologs (A. echinatior, In house ID)
LOC105828890	5.08435	0.449298	-7.85471	2.92732e-07	uncharacterized LOC105828890	Osi7	gene_4244
Osi6	140.701	2.47021	-8.46957	2.92732e-07	Osiris 6	Osi6	gene_4245
LOC105832365	996.322	12.6795	-6.79391	3.06707e-07	glycine-rich cell wall structural protein 1	TwdlT	gene_11607
LOC105828889	83.8578	3.73891	-6.50096	3.3852e-07	uncharacterized LOC105828889	Osi9	gene_4242
LOC105831525	151.928	0.336174	-8.49848	3.3852e-07	tetra-peptide repeat homeobox protein 1	NA	gene_9374
LOC105839607	160.568	4.68223	-8.95357	3.3852e-07	uncharacterized histidine-rich protein DDB_G0274557-like	CG14752	gene_9112
LOC105838808	147.174	1.49334	-6.45597	4.95915e-07	uncharacterized LOC105838808%2C transcript variant X4	NA	gene_2914
LOC105828830	511.619	6.30081	-5.82835	5.5857e-07	uncharacterized LOC105828830%2C transcript variant X1	CG17127	gene_4978
LOC105836565	34.6887	1.72282	-4.98589	8.06141e-07	apolipoprotein D%2C transcript variant X2	NLaz	gene_2973
LOC105839927	10.0536	0.0645621	-7.46374	8.06141e-07	uncharacterized LOC105839927	Osi20	gene_4232
LOC114253915	412.974	1165.95	1.39176	8.06141e-07	serine protease inhibitor swm-1	NA	gene_9866
LOC105836474	215.049	3.90822	-5.3513	1.89719e-06	protein obstructor-E%2C transcript variant X1	Gasp	gene_2674
LOC105838423	67.8118	5.3338	-2.91365	2.2269e-06	uncharacterized LOC105838423%2C transcript variant X1	NA	gene_7040
LOC105831030	39.1884	9.87589	-1.98356	5.40611e-06	putative uncharacterized protein DDB_G0293878	CG31559, CG12206	gene_4990
LOC118646731	145.254	27.7661	-2.39904	5.66996e-06	uncharacterized LOC118646731%2C transcript variant X3	NA	gene_5619
LOC105832850	85.9874	4.44718	-3.76355	7.93285e-06	proclotting enzyme	CG7432	gene_869
LOC105835297	67.5712	2.30873	-3.40773	7.93285e-06	uncharacterized LOC105835297%2C transcript variant X2	Cda5	gene_10708
LOC118644183	125.025	1.64052	-5.43882	8.94664e-06	uncharacterized LOC118644183	CG4998	gene_13729
LOC105838832	34.0425	1.52485	-3.82783	9.1403e-06	uncharacterized LOC105838832	NA	gene_2915
LOC118645319	0.883245	5.55479	2.67402	9.1403e-06	uncharacterized LOC118645319	NA	NA
LOC105839352	13.424	1.50292	-4.97805	1.12464e-05	coiled-coil domain-containing protein 1	CG15239	gene_13500
LOC118645554	6.97476	0.373357	-5.66152	1.12464e-05	fatty acyl-CoA reductase wat-like%2C transcript variant X2	NA	gene_12831, gene_13337, gene_13338, gene_13275, gene_13276
LOC105837061	200.006	2.81913	-5.64914	1.31916e-05	H/ACA ribonucleoprotein complex subunit 1	NA	gene_8685
LOC105837863	27.4639	0.0548904	-7.80631	1.86959e-05	uncharacterized LOC105837863	NA	gene_9058
LOC105840774	16.2513	3.39301	-2.77172	2.06232e-05	atrial natriuretic peptide-converting enzyme	CG1632	gene_4287
LOC105833417	14.6705	5.10371	-1.58517	2.48159e-05	uncharacterized LOC105833417%2C transcript variant X1	NA	gene_2099
LOC105837321	42.9685	2.14461	-3.74663	2.48159e-05	RNA polymerase II degradation factor 1	NA	gene_14097
LOC105838567	59.1457	2.38151	-4.62757	2.48159e-05	uncharacterized LOC105838567%2C transcript variant X1	CG13606	gene_9688
LOC118646734	119.589	36.5069	-1.98742	2.48159e-05	uncharacterized LOC118646734	NA	NA
LOC105838015	84.181	4.79831	-3.66567	2.50436e-05	uncharacterized LOC105838015%2C transcript variant X2	Cpr97Eb	gene_10489
LOC105828975	46.9205	1.88359	-3.7796	3.44048e-05	uncharacterized LOC105828975	CG34115	gene_3151
LOC105834608	26.2555	5.27911	-4.00985	3.97894e-05	serine protease filzig%2C transcript variant X2	flz	gene_3675
LOC118645126	0.848363	4.38473	2.58819	3.97894e-05	dehydrodolichyl diphosphate synthase complex subunit DHDDS-like	CG10778	gene_7082, gene_7433, gene_7112
LOC105828965	29.1072	3.29803	-2.45898	5.91507e-05	uncharacterized LOC105828965	CG15649	gene_3152
LOC105834771	387.1	147.039	-1.49309	6.57179e-05	superoxide dismutase [Cu-Zn]%2C chloroplastic%2C transcript variant X2	Sod3	gene_6963
LOC105829430	5.76845	0	-9.3283	7.1037e-05	aromatic-L-amino-acid decarboxylase	amd	gene_12766
LOC105830233	184.974	9.98763	-3.81355	7.1037e-05	uncharacterized LOC105830233%2C transcript variant X1	CG7330	gene_8776
LOC105835288	4.53775	0.168694	-3.98769	7.1037e-05	adenylate cyclase type 10	NA	gene_10535
LOC105839106	23.9707	2.67887	-4.13343	7.1037e-05	uncharacterized LOC105839106%2C transcript variant X1	CG4702	gene_412
LOC105833239	926.883	60.3968	-3.70258	7.14877e-05	cuticle protein 19%2C transcript variant X2	Cpr62Bb, Cpr62Bc, CG34461, Cpr66Cb, Cpr76Bb	gene_8816
LOC105838013	80.8911	1.16681	-4.79779	7.27423e-05	uncharacterized LOC105838013	Cpr97Ea	gene_10490
LOC118645938	7.93418	0.458146	-3.51337	8.31821e-05	reticulocyte-binding protein PFD0110w-like%2C transcript variant X1	NA	gene_11167
LOC105836460	199.257	5.76302	-4.23991	8.45343e-05	protein obstructor-E	obst-A	gene_2670
LOC105830702	148.354	14.6872	-3.56805	8.47166e-05	uncharacterized LOC105830702%2C transcript variant X5	dyl	gene_2966
LOC105839887	24.7345	132.715	1.80014	9.47128e-05	uncharacterized LOC105839887%2C transcript variant X1	NA	gene_3866
LOC105840047	7.72865	0.316456	-4.3012	9.47128e-05	uncharacterized LOC105840047	NA	gene_11858
LOC105833859	10.915	2.36595	-1.81027	0.000100369	facilitated trehalose transporter Tret1%2C transcript variant X3	NA	NA
LOC105828342	6.86514	11.0033	0.689794	0.000109829	uncharacterized LOC105828342%2C transcript variant X1	NA	NA
LOC105830723	94.7031	192.529	0.93657	0.000109829	nucleolar protein dao-5%2C transcript variant X1	Nopp140	gene_15223
LOC105831416	12.5965	0.054429	-5.58716	0.000109829	uncharacterized LOC105831416	CG13857	gene_13698
LOC105836413	5.58627	2.25614	-3.5602	0.000109829	uncharacterized LOC105836413	CG43366	gene_3054
LOC105839805	4.66965	15.6556	1.7899	0.000109829	uncharacterized LOC105839805	NA	NA
LOC118646713	0.334423	4.20432	3.42854	0.000109829	cilia- and flagella-associated protein 251-like	NA	NA
LOC118645769	4.02376	30.2678	2.36517	0.000110519	vicilin-like seed storage protein At2g18540	NA	NA
LOC105839999	35.0737	10.1355	-1.57646	0.000111439	dual oxidase%2C transcript variant X4	Duox	gene_6004
LOC105828244	30.2762	10.5631	-1.46963	0.000114429	cAMP-dependent protein kinase catalytic subunit PRKX%2C transcript variant X2	Pka-C3	gene_11530
LOC105828325	17.5027	35.4642	0.826914	0.000114429	rRNA 2'-O-methyltransferase fibrillarin	CG10909	gene_13279
LOC105831698	34.9637	8.23606	-1.71432	0.000115133	progestin and adipoQ receptor family member 3	CG7530	gene_13936
LOC105835067	13.5047	3.24877	-1.97293	0.000115133	chitooligosaccharidolytic beta-N-acetylglucosaminidase%2C transcript variant X1	Hexo1	gene_9180
LOC105839484	6.71278	1.15828	-2.63076	0.000119627	uncharacterized LOC105839484%2C transcript variant X1	NA	gene_11864
LOC118645025	11.4448	31.2176	1.00525	0.000119627	uncharacterized LOC118645025%2C transcript variant X1	NA	gene_14600
LOC105830160	30.4304	3.99815	-3.13641	0.000130412	loricrin-like	NA	NA
LOC105830605	13.726	38.7749	1.03799	0.000131148	titin homolog	NA	NA
LOC105836558	152.124	22.5308	-4.53525	0.000131148	apolipoprotein D	NA	gene_2972
LOC105831379	112.136	25.0169	-1.82976	0.000148205	mucin-5AC	CG10936	gene_4436
LOC105835662	100.73	50.4665	-1.46171	0.00015302	sodium/potassium/calcium exchanger 4	zyd	gene_696
LOC105833541	4.66873	10.7191	1.02211	0.000163136	midasin	CG13185	gene_1866
LOC105837986	14.2448	32.9295	1.01428	0.000163136	pre-rRNA 2'-O-ribose RNA methyltransferase FTSJ3	CG8939	gene_4851
LOC105838468	6.50294	1.11184	-3.47604	0.000163136	bifunctional 3'-phosphoadenosine 5'-phosphosulfate synthase%2C transcript variant X1	Papss	gene_12358
LOC105832664	19.706	14.6262	-0.59131	0.000164519	autophagy-related protein 9A	Atg9	gene_12755
LOC105834109	210.776	19.8375	-2.75666	0.000166764	uncharacterized LOC105834109	CG4115	gene_10519
LOC105838173	17.6138	5.91776	-1.32959	0.000171891	probable tubulin polyglutamylase TTLL9	TTLL1A	gene_13642
LOC105831234	170.346	104.477	-0.980313	0.000179364	uncharacterized LOC105831234%2C transcript variant X1	nahoda	gene_4447
LOC105837238	148.096	27.4512	-2.75097	0.000179364	uncharacterized LOC105837238%2C transcript variant X5	NA	gene_8706
LOC105838398	84.7779	8.93977	-2.92484	0.000179364	methyl-CpG-binding domain protein 6	NA	gene_1577
LOC118644539	2.5079	4.40811	0.747959	0.000190469	uncharacterized LOC118644539	NA	NA
LOC105837304	87.5096	1.2008	-4.75239	0.000193202	uncharacterized LOC105837304%2C transcript variant X4	CG5928	gene_13317
LOC118644039	1788.01	102.366	-3.75979	0.000198516	endocuticle structural glycoprotein ABD-4	CG7131, Cpr49Ah	gene_3825
LOC105837788	3.20578	11.3934	1.58101	0.000219818	uncharacterized LOC105837788%2C transcript variant X2	CG31324	gene_6501
LOC118644291	1.05209	7.73317	2.23472	0.000238282	trichohyalin-like	NA	NA
LOC105833921	27.7327	9.55784	-1.87773	0.00023832	facilitated trehalose transporter Tret1%2C transcript variant X2	NA	gene_13069
LOC105835480	80.6381	32.1898	-1.54068	0.000241387	uncharacterized LOC105835480	CG12075	gene_13504
LOC105838705	279	28.1376	-2.84623	0.000241387	bromodomain-containing protein 4	CG12964	gene_7087
LOC118644126	20.2288	1.05982	-4.47387	0.000242363	uncharacterized LOC118644126	Osi19	gene_4233
LOC105840081	8.80459	1.6122	-2.47808	0.000263005	espin	f	gene_7709
LOC105834512	25.8645	8.63799	-1.57187	0.000280468	calpain-C%2C transcript variant X1	CalpC	NA
LOC105830069	28.9134	2.89129	-3.05405	0.0002855	uncharacterized LOC105830069%2C transcript variant X3	NA	gene_10312, gene_10148
LOC114254462	81.8898	47.0089	-0.75246	0.000291716	phospholipase A2-like	NA	NA
LOC105830743	7.63487	3.37208	-1.08828	0.000297277	facilitated trehalose transporter Tret1	NA	gene_1534
LOC105833234	18.3718	8.95848	-1.24968	0.000304293	sushi%2C von Willebrand factor type A%2C EGF and pentraxin domain-containing protein 1	fw	gene_14758
LOC105830154	18.5405	0.391148	-4.78221	0.000305052	uncharacterized LOC105830154	NA	gene_13200
LOC105837351	18.671	10.4606	-1.0322	0.000343918	phytanoyl-CoA dioxygenase%2C peroxisomal%2C transcript variant X3	NA	gene_11169
LOC118646712	21.0523	5.35725	-4.68222	0.000343918	uncharacterized LOC118646712	NA	NA
LOC105828892	10.2559	2.62535	-3.84857	0.000356875	uncharacterized LOC105828892	Osi8	gene_4243
LOC105832896	5.23287	27.753	2.18461	0.000369394	chymotrypsin-2	CG32808, CG12951, CG16749	gene_5880
LOC105834753	226.536	103.369	-1.30049	0.000425076	xaa-Pro dipeptidase%2C transcript variant X1	Dip-C	gene_8755
LOC105835500	65.5848	46.9936	-0.638376	0.000427848	unconventional myosin-XVIIIa%2C transcript variant X4	Mhcl	gene_13209
LOC105831201	75.4377	32.2769	-1.26719	0.000431923	uncharacterized LOC105831201	NA	gene_9402
LOC105829188	3.98937	0.554016	-4.25823	0.000463728	neurotrophin 1-like%2C transcript variant X2	NT1	gene_11139
LOC105829959	47.3605	30.2764	-0.748652	0.000471146	mucin-17	gukh	gene_15343
LOC105836181	14.4689	34.0068	0.861345	0.000471146	cysteine-rich protein 2-binding protein%2C transcript variant X3	Atac2	gene_13790
LOC105841103	7.79672	25.5651	1.15282	0.000471146	uncharacterized LOC105841103	NA	NA
LOC114253969	6.87857	2.26189	-2.69736	0.000471146	uncharacterized LOC114253969	NA	NA
LOC105840171	17.0483	2.70042	-1.8123	0.000493707	protein Skeletor%2C isoforms B/C%2C transcript variant X6	CG34355	gene_9645
LOC105830671	0	0.969215	9.30938	0.000497632	histone-lysine N-methyltransferase SMYD3	Smyd3	gene_10790
LOC105830872	39.1868	15.0346	-1.29217	0.000497632	ATP-binding cassette sub-family G member 4%2C transcript variant X4	CG5853	gene_9855
LOC105838022	25.8728	1.20515	-2.99927	0.000497632	uncharacterized LOC105838022%2C transcript variant X3	NA	gene_10492
LOC105838673	1.36377	0.0660861	-5.13905	0.000497632	uncharacterized LOC105838673	ich, Neu2	gene_2961
LOC105838767	11.4732	26.3885	1.00586	0.000497632	ATP-dependent RNA helicase DDX54	CG32344	gene_6322
LOC118645697	1.45475	16.8944	4.24758	0.000497632	uncharacterized LOC118645697	NA	NA
LOC118647458	1.90507	3.89893	1.02468	0.000497632	uncharacterized LOC118647458%2C transcript variant X3	NA	NA
LOC105831442	59.8175	8.60501	-3.23053	0.000550944	uncharacterized LOC105831442%2C transcript variant X3	CG8192	gene_8940
LOC105830232	17.2575	1.67666	-2.68092	0.000561438	uncharacterized LOC105830232%2C transcript variant X2	CG13699	gene_8775
LOC105838826	10.7482	0.55789	-5.6344	0.000563716	putative lysozyme-like protein	NA	gene_2912
LOC105837096	15.6458	1.77087	-3.10083	0.000564529	nose resistant to fluoxetine protein 6%2C transcript variant X1	CG32645	gene_6021
LOC105829670	237.457	158.178	-0.757408	0.000565384	uncharacterized LOC105829670	CG33199	gene_425
LOC105836205	40.5706	7.58992	-2.25936	0.000574398	laccase-1%2C transcript variant X9	NA	gene_2037
LOC105828481	2.54152	3.43853	-3.98164	0.00059607	uncharacterized LOC105828481	CG12017	gene_1747
LOC105828900	112.276	12.9578	-2.90806	0.00059607	clavesin-2%2C transcript variant X1	Cralbp	gene_14770
LOC105839996	19.4334	5.57787	-1.46629	0.00059607	dual oxidase maturation factor 1%2C transcript variant X2	mol	gene_6413
LOC114255200	12.5972	37.3323	1.84518	0.00059607	peritrophin-1	NA	NA
LOC105833743	21.1102	11.3491	-1.03563	0.000624476	uncharacterized LOC105833743%2C transcript variant X2	T48	gene_1439
LOC105835550	14.1599	4.92361	-2.55495	0.000628936	uncharacterized LOC105835550	CG6026	gene_5599
LOC105834760	34.586	14.2064	-1.34254	0.000629898	CD63 antigen	Tsp47F	gene_6964
LOC105835306	17.0586	13.192	-0.561933	0.000629898	protein-L-isoaspartate O-methyltransferase domain-containing protein 1%2C transcript variant X4	NA	gene_4808
LOC105838985	290.315	77.3307	-1.67786	0.000662117	uncharacterized LOC105838985	NA	gene_257
LOC105833102	80.2519	48.6147	-1.01056	0.000664841	very-long-chain 3-oxoacyl-CoA reductase	spidey	gene_1957
LOC105836500	219.189	40.5928	-2.09842	0.000664841	chitin deacetylase 1%2C transcript variant X1	verm	gene_3306
LOC105840867	1.89663	0.509394	-3.57718	0.000664841	protein spaetzle 4	spz4	gene_2389
LOC105828785	84.4516	58.84	-0.722671	0.000683095	ubiquitin-conjugating enzyme E2 R2	CG7656	gene_13769
LOC105832742	16.7365	9.6264	-0.88112	0.000683095	sialin	MFS10	gene_10556
LOC105838837	82.1568	26.4409	-1.36799	0.000691114	D-beta-hydroxybutyrate dehydrogenase%2C mitochondrial	CG13377	gene_2702
LOC105828480	16.0877	2.75083	-1.78634	0.000743408	decaprenyl-diphosphate synthase subunit 2%2C transcript variant X1	Pdss2	gene_11523
LOC105829155	12.9884	31.881	0.994885	0.000743408	putative uncharacterized protein DDB_G0282133%2C transcript variant X3	NA	gene_9666
LOC105829757	4.98554	0.264985	-2.84818	0.000743408	retinol dehydrogenase 11-like	NA	NA
LOC105837470	27.1249	15.6007	-0.775478	0.000743408	inositol polyphosphate 5-phosphatase K	CG6805, CG9784	gene_10771
LOC118644202	25.9694	0	-8.28037	0.000743408	chitin deacetylase 1-like	verm	gene_3306
LOC118644527	0.0403707	0.131114	2.99942	0.000743408	uncharacterized LOC118644527	NA	NA
LOC118646394	1.17484	3.8313	1.79737	0.000743408	protein PXR1-like	NA	NA
LOC105839463	58.8141	106.582	0.797876	0.000746537	la protein homolog	La	gene_10985
LOC105838485	0.168329	0.607589	3.29388	0.000777103	uncharacterized LOC105838485%2C transcript variant X3	CNMa	gene_388
LOC105834268	22.743	15.8447	-0.676504	0.000787462	myogenesis-regulating glycosidase%2C transcript variant X1	CG33080	gene_1284
LOC105839926	29.4856	0.998173	-4.46878	0.000803564	uncharacterized LOC105839926	Osi18	gene_4234
LOC105834832	66.4457	14.0138	-1.4993	0.000815112	uncharacterized LOC105834832	CG4998	gene_13729
LOC105829585	5.44024	2.66372	-1.40238	0.000816232	uncharacterized LOC105829585	CG14516	gene_1719
LOC105836553	1.15502	0.00703823	-4.36493	0.000816232	uncharacterized LOC105836553	NA	gene_2969
LOC105836473	155.765	31.2462	-3.02862	0.000837902	protein obstructor-E%2C transcript variant X3	NA	gene_2900
LOC105836619	31.8498	4.6858	-2.40384	0.000842393	uncharacterized LOC105836619	NA	gene_2408
LOC105837057	16.1283	7.08748	-3.02632	0.000842393	protein jagged-1	C901	gene_13537
LOC118648914	8.53021	28.3495	1.39182	0.000847668	uncharacterized LOC118648914	NA	NA
LOC105830145	82.802	55.0275	-0.6296	0.000858952	integumentary mucin C.1	vsg	gene_13225
LOC105832500	0.987451	0.0144245	-5.57272	0.000873143	trypsin-1	tpr, CG18735	gene_9476
LOC105838699	33.7556	8.99189	-1.4251	0.000873143	uncharacterized LOC105838699%2C transcript variant X2	CG6847	gene_11746
LOC105840808	52.4405	4.51125	-2.49818	0.000873143	uncharacterized LOC105840808	NA	gene_5110
LOC114255345	7.84562	0.533377	-3.68828	0.000873143	fatty acyl-CoA reductase wat-like	NA	gene_12831, gene_13337, gene_13338, gene_13275, gene_13276
LOC105828497	186.217	102.08	-0.894621	0.000895791	Krueppel homolog 2%2C transcript variant X1	Kr-h2	gene_1305
LOC118647446	5.23034	15.9884	1.24341	0.000911834	uncharacterized LOC118647446	NA	gene_5858, gene_8891, gene_11488, gene_4161
LOC105837054	42.2752	18.3102	-1.25983	0.000915757	organic solute transporter alpha-like protein 3%2C transcript variant X1	CG6836	gene_13539
LOC105835769	22.7891	15.4708	-2.5453	0.000928158	uncharacterized LOC105835769	CG8778	gene_9440
LOC105838562	14.8935	35.7674	0.862391	0.000928158	U3 small nucleolar RNA-associated protein 14 homolog C%2C transcript variant X1	CG12301	gene_168
LOC105828134	13.7324	31.961	0.828853	0.000942681	ESF1 homolog%2C transcript variant X2	CG11417	gene_15227
LOC105836634	16.7383	31.8024	0.770285	0.000942681	protein MAK16 homolog	Rbm13	gene_6188
LOC105838021	10.4521	4.25773	-1.18019	0.000942681	uncharacterized LOC105838021	CG15544	gene_10672
LOC118645420	109.151	37.8555	-3.04255	0.000942681	uncharacterized LOC118645420	NA	NA
LOC118646188	0.693365	1.6832	1.68975	0.000942681	CD63 antigen-like	NA	NA
LOC105832252	33.6674	8.98732	-1.71644	0.000952552	rhophilin-2	Rhp	gene_1813
LOC105835379	10.1409	37.8437	1.73569	0.000952552	histone H4	His4_CG33909	NA
LOC105839520	23.583	13.4527	-0.851366	0.000952552	ras-related protein Rab-39B	Rab39	gene_583
LOC105837684	20.5088	33.5064	0.639647	0.000960283	Krueppel homolog 1	Kr-h1	gene_10052
LOC105839476	7.25049	3.54343	-2.5059	0.000971666	uncharacterized LOC105839476	CG14636	gene_11595
LOC105837316	23.1285	4.25409	-1.93886	0.000999084	uncharacterized LOC105837316	CG15249	gene_13324
LOC105832783	377.634	282.317	-0.7041	0.00101179	uncharacterized LOC105832783	miple2, miple1	gene_12528
LOC105839838	0.590913	1.35113	1.45998	0.00101229	putative sodium-dependent multivitamin transporter%2C transcript variant X1	CG32669, CG10444	gene_9788
LOC105837954	84.5428	50.851	-0.976675	0.00102518	4-aminobutyrate aminotransferase%2C mitochondrial	Gabat	gene_2871
LOC105838804	294.95	93.341	-3.72202	0.00105088	uncharacterized LOC105838804	NA	NA
LOC118645535	0.163076	0.434357	1.93339	0.00105088	uncharacterized LOC118645535	NA	NA
LOC118648674	28.2139	7.1197	-1.95035	0.00111337	uncharacterized LOC118648674	CG43333	gene_9500
LOC118645157	2.31825	5.65611	1.15297	0.00114032	uncharacterized LOC118645157	NA	gene_4606
LOC105829734	14.5299	9.46368	-0.798628	0.00120365	unconventional myosin-Va%2C transcript variant X4	didum	gene_3943
LOC105836067	19.789	11.4729	-0.842971	0.00127183	solute carrier organic anion transporter family member 4A1%2C transcript variant X1	Oatp26F	gene_10564
LOC105838647	4.60242	0.864911	-2.73089	0.00127183	SIFamide-related peptide%2C transcript variant X1	SIFa	gene_9783
LOC105837409	4.43032	7.81101	0.909555	0.00127199	nucleoporin NDC1%2C transcript variant X2	Ndc1	gene_14358
LOC105834904	40.5203	24.31	-2.04767	0.00128526	superoxide dismutase [Cu-Zn]	NA	gene_7294
LOC105838391	34.0723	62.1568	0.659818	0.00128526	zinc finger HIT domain-containing protein 1	CG31917	gene_2369
LOC105835771	9.05537	0.234244	-4.55167	0.0013318	uncharacterized LOC105835771%2C transcript variant X2	NA	gene_7200
LOC105840069	1.92162	0.00790922	-4.812	0.0013318	glycine-rich cell wall structural protein 1.8	NA	gene_2922
LOC105828587	4.62486	14.4421	1.1781	0.00134049	vicilin-like seed storage protein At2g18540	NA	gene_5131
LOC105831487	9.06645	1.08852	-2.14583	0.00134049	glucose dehydrogenase [FAD%2C quinone]%2C transcript variant X1	CG9503	gene_13807, gene_2754
LOC105839925	14.7926	4.00966	-2.31561	0.00134049	uncharacterized LOC105839925%2C transcript variant X1	CG11498	gene_1192
LOC105835888	16.3442	10.6631	-0.603266	0.00142856	CDK5 and ABL1 enzyme substrate 2%2C transcript variant X2	CG6191	gene_5656
LOC105837286	50.5692	12.0942	-1.542	0.0014697	C-type lectin 37Db%2C transcript variant X7	tfc	gene_9906
LOC105837761	80.8272	25.5342	-1.4334	0.00149856	hormone receptor 4%2C transcript variant X15	Hr4	gene_14272
LOC105834198	17.3693	7.54637	-1.27888	0.00152233	mucin-5AC	CG13272	gene_12051
LOC105836303	3.77067	6.42194	0.869757	0.00152233	small subunit processome component 20 homolog	CG4554	gene_9833
LOC105828590	243.745	151.956	-0.959821	0.001559	acyl-CoA-binding protein homolog%2C transcript variant X1	Acbp2, Acbp4, Acbp3	gene_6584
LOC105837442	47.3526	27.0022	-1.08244	0.00157112	uncharacterized LOC105837442%2C transcript variant X3	NA	gene_10280
LOC105828267	51.4064	138.214	1.18735	0.00160681	uncharacterized LOC105828267	NA	gene_12068
LOC105833115	22.8822	49.0575	1.26332	0.00160681	protein Cep78 homolog	NA	gene_13184
LOC105836681	8.8353	18.7163	1.07857	0.00161141	palmitoleoyl-protein carboxylesterase NOTUM%2C transcript variant X3	Notum	gene_6639
LOC105827820	1.87649	3.98832	1.34199	0.00162229	retinol dehydrogenase 11	NA	gene_5068
LOC105828510	62.0201	42.993	-0.823931	0.00165487	monocarboxylate transporter 14	hrm	gene_6833
LOC105829499	96.4034	180.628	0.459266	0.00165487	serine/arginine repetitive matrix protein 1%2C transcript variant X4	Srrm1	gene_10507
LOC105829768	28.7214	172.217	1.74165	0.00167585	histone H2B	His2B_CG33910, His2B_CG17949, His2B_CG33908, His2B_CG33906, His2B_CG33904, His2B_CG33902, His2B_CG33900, His2B_CG33898, His2B_CG33896, His2B_CG33894, His2B_CG33892, His2B_CG33890, His2B_CG33888, His2B_CG33886, His2B_CG33884, His2B_CG33882, His2B_CG33880, His2B_CG33878, His2B_CG33876, His2B_CG33874, His2B_CG33872, His2B_CG33870, His2B_CG33868	gene_9922, gene_4871, gene_4791, gene_4792
LOC105833860	1.32287	2.87459	1.2234	0.00168464	uncharacterized LOC105833860	fest	gene_905
LOC105834195	8.74272	14.8227	0.828442	0.00172274	nucleolar protein 9%2C transcript variant X1	CG11123	gene_12000
LOC118646124	0.990889	2.61385	1.27669	0.00172274	uncharacterized LOC118646124%2C transcript variant X3	NA	NA
LOC105839362	9.90472	0.640655	-3.72743	0.00173557	uncharacterized LOC105839362	CG34038	gene_13498
LOC105839559	11.4644	38.2597	1.11543	0.00173557	U2 snRNP-associated SURP motif-containing protein%2C transcript variant X1	CG9346	gene_13993
LOC105837550	0.721064	1.90715	1.68832	0.00173666	4-coumarate--CoA ligase 1%2C transcript variant X2	NA	gene_10119
LOC105838482	13.615	9.07117	-0.891503	0.00173741	uncharacterized LOC105838482%2C transcript variant X1	CNMa	gene_388
LOC105829558	28.1828	8.20256	-1.47862	0.0017446	uncharacterized LOC105829558	pwn	gene_9815
LOC105839350	0.383908	2.32879	2.625	0.0017446	uncharacterized LOC105839350	NA	NA
LOC105834127	0.670297	1.72935	1.53864	0.00179565	uncharacterized LOC105834127%2C transcript variant X2	dsx	gene_5620
LOC105834163	222.494	158.474	-0.64243	0.00179565	uncharacterized LOC105834163%2C transcript variant X5	Usp2	gene_12751
LOC114255505	1.80572	3.17777	1.01553	0.00179565	uncharacterized LOC114255505%2C transcript variant X1	NA	NA
LOC105830650	25.1157	14.6394	-0.739401	0.00180599	zinc finger protein 277	CG9890	gene_11389
LOC105833362	9.12601	16.3039	0.645406	0.00180599	protein kinase C%2C brain isozyme%2C transcript variant X1	inaC, Pkc53E	gene_6583
LOC105838221	337.533	20.0869	-3.78314	0.00180599	larval cuticle protein A3A-like	NA	gene_9404
LOC105838902	29.6141	49.4138	0.539636	0.00180599	RNA-binding protein NOB1	CG2972	gene_8219
LOC118645302	6.01301	1.18605	-4.97194	0.00180599	uncharacterized LOC118645302	Osi14	gene_4239
LOC105837631	15.7378	29.7501	1.46531	0.0018457	4-coumarate--CoA ligase 1%2C transcript variant X2	CG6178	gene_7568
LOC105832843	17.1219	5.1303	-1.81272	0.00184686	uncharacterized LOC105832843	NA	gene_2512
LOC105836520	19.6659	9.3639	-0.98677	0.00184686	myosuppressin	Ms	gene_12679
LOC118644307	0.0395048	0.134909	2.33202	0.00184686	uncharacterized LOC118644307	NA	NA
LOC118648278	0.53512	1.36833	1.6429	0.00184686	uncharacterized LOC118648278	NA	NA
LOC118646890	0.364589	2.37113	2.72401	0.00185135	glutamic acid-rich protein-like	NA	NA
LOC118648602	1.78881	16.529	2.38284	0.00186099	uncharacterized LOC118648602	NA	NA
LOC105838815	14.8328	4.30007	-2.29391	0.00191365	transcription factor SPT20 homolog%2C transcript variant X3	mtg	gene_7175
LOC105837393	0.318661	0.654485	1.99216	0.0019155	uncharacterized LOC105837393	NA	gene_9724
LOC105828619	12.6974	2.73679	-1.91831	0.00192339	mucin-17%2C transcript variant X1	NA	gene_6090
LOC105836330	34.6322	25.9098	-0.534299	0.0019343	synaptotagmin 1%2C transcript variant X1	Syt1	gene_14717
LOC105832611	14.1455	10.4641	-0.593179	0.00193863	uncharacterized LOC105832611	NA	gene_9618
LOC118646673	3.18144	10.4326	1.59442	0.00193863	uncharacterized LOC118646673	NA	gene_8172
LOC105833499	8.32347	14.5708	0.840689	0.00197781	notchless protein homolog 1	Nle	gene_7676
LOC105840727	4.53904	11.2736	0.910358	0.00198203	DNA excision repair protein ERCC-6%2C transcript variant X1	NA	gene_12550
LOC105836597	0.0758337	0.713523	3.34576	0.00199487	probable cytochrome P450 6a14%2C transcript variant X4	Cyp6d2, Cyp6d5	gene_116
LOC105830601	8.32938	3.49031	-1.56624	0.00199968	uncharacterized LOC105830601	NA	NA
LOC105835786	2.76443	7.35606	1.30102	0.00199968	4-nitrophenylphosphatase%2C transcript variant X1	CG10352, CG2680, CG15739	gene_7198
LOC105828254	23.6174	8.76853	-1.17712	0.00200683	diacylglycerol lipase-beta	NA	gene_7135
LOC105832746	53.8296	28.8215	-0.814791	0.00200683	neuropeptide-like 1%2C transcript variant X1	NA	gene_3951
LOC105837582	39.984	27.503	-1.76775	0.00200683	agrin%2C transcript variant X1	CG32354	gene_977
LOC105838291	0.0653163	0.369542	2.74737	0.00200683	uncharacterized LOC105838291	NA	NA
LOC105838719	53.4381	10.0344	-1.52375	0.00200683	neprilysin-2%2C transcript variant X3	Nep2	gene_13748
LOC105839855	23.1219	12.1043	-1.33515	0.00200683	lysophosphatidylcholine acyltransferase%2C transcript variant X2	LPCAT	gene_12525
LOC105832376	406.295	290.238	-0.643277	0.00201664	probable 39S ribosomal protein L49%2C mitochondrial%2C transcript variant X1	mRpL49	gene_4753
LOC105829710	1.81129	9.00454	2.11632	0.0020203	uncharacterized LOC105829710	NA	NA
LOC105834218	5.6255	3.3648	-0.685075	0.0020203	protein-L-isoaspartate(D-aspartate) O-methyltransferase	Pcmt	gene_12204
LOC118646237	0.312311	0.950486	1.85764	0.0020203	uncharacterized LOC118646237%2C transcript variant X2	NA	gene_8039, gene_5182, gene_7955, gene_10401, gene_617, gene_59, gene_15522, gene_13101, gene_8663, gene_2279, gene_10448, gene_10858, gene_11436, gene_785, gene_10478, gene_14638, gene_14526, gene_5461, gene_3550, gene_7003, gene_246
LOC105830375	93.5227	26.0539	-3.18595	0.00203435	cuticle protein 64	NA	gene_13725
LOC105832541	0.959173	0.0581533	-3.19356	0.00203435	alpha-(1%2C3)-fucosyltransferase 7	NA	gene_10605
LOC105836888	97.9307	67.3527	-0.635868	0.00203435	DNA polymerase epsilon subunit 4%2C transcript variant X3	Mes4	gene_1329
LOC105837627	10.5135	4.74235	-0.971439	0.00203435	uncharacterized LOC105837627%2C transcript variant X2	NA	gene_7183
LOC105837772	71.613	35.7582	-0.897727	0.00203435	high affinity copper uptake protein 1%2C transcript variant X1	Ctr1A	gene_8212
LOC105840696	2.13339	0.187559	-2.4467	0.00203435	cytochrome P450 4C1%2C transcript variant X1	NA	gene_9361
LOC114254671	0.344374	0.870109	1.67162	0.00203435	uncharacterized LOC114254671	NA	NA
LOC118646210	0.154412	0.264691	1.38828	0.00203435	trichohyalin-like	NA	gene_3858, gene_8046
LOC118647677	8.6583	39.0964	1.80914	0.00203435	trichohyalin-like	NA	NA
LOC105827804	18.5874	10.6849	-0.700555	0.00206231	uncharacterized LOC105827804	RhoGAP15B	gene_10215
LOC105834146	8367.06	1001.58	-2.69513	0.00206231	pollen-specific leucine-rich repeat extensin-like protein 4	TwdlE	gene_11872
LOC105838568	17.0216	11.3862	-0.909149	0.00206231	platelet endothelial aggregation receptor 1%2C transcript variant X7	NimB3, NimA	gene_9871
LOC105840219	16.3357	36.7633	0.894486	0.00207456	proteasome activator complex subunit 3%2C transcript variant X4	REG	gene_3848
LOC118647025	1.45827	5.97475	1.48425	0.00207491	uncharacterized LOC118647025	NA	NA
LOC105829904	4.50427	1.06681	-2.18486	0.00208637	zinc finger protein 512B%2C transcript variant X2	NA	NA
LOC105836014	2627.33	1352.06	-1.47632	0.00208637	probable salivary secreted peptide	CG34026, CG33998	gene_8378
LOC105838016	13.0904	3.39948	-2.22402	0.00210564	glutenin%2C low molecular weight subunit	NA	gene_10488
LOC105840823	96.9204	40.9303	-0.946071	0.00210564	uncharacterized LOC105840823%2C transcript variant X1	CG6398	gene_3632
LOC105833678	125.072	97.3414	-0.762302	0.00210773	protein pinocchio%2C transcript variant X2	Pino	gene_15188
LOC105834062	20.9694	47.7907	1.28039	0.00210773	cytochrome P450 4C1%2C transcript variant X1	NA	gene_9360
LOC105838479	646.705	69.9037	-3.23773	0.00210773	glycine-rich protein 5	CG2150	gene_9702
LOC118644401	0.880657	1.59376	1.20993	0.00211124	uncharacterized LOC118644401	NA	NA
LOC105828940	0.157099	0	-7.71404	0.00213608	uncharacterized LOC105828940	Osi16	gene_4237
LOC105836919	25.7439	13.2313	-1.01195	0.00214319	uncharacterized LOC105836919	CG42361	gene_359
LOC118644398	0.978691	1.75946	1.01186	0.00216113	uncharacterized LOC118644398	NA	NA
LOC105830084	0.813288	0	-6.34273	0.00218806	uncharacterized LOC105830084	CG16820, CG5867, CG5945	gene_9372
LOC105831646	15.1585	53.9347	1.68187	0.00222838	glycine-rich cell wall structural protein%2C transcript variant X3	NA	gene_499
LOC105836978	7.99963	14.7274	0.947543	0.00222838	something about silencing protein 10	Sas10	gene_4152
LOC105834606	19.6868	6.39008	-2.70498	0.00223138	serine proteinase stubble	Np	gene_3672
LOC118648089	25.7996	13.1189	-1.03103	0.00223138	ecdysone-induced protein 74EF-like	Eip74EF	gene_8006
LOC105831002	12.0722	6.17305	-0.948318	0.00223619	Kv channel-interacting protein 2%2C transcript variant X4	NA	gene_15176
LOC105830541	12.6815	6.77003	-1.12948	0.00223939	gonadotropin-releasing hormone II receptor%2C transcript variant X9	AkhR	gene_8442
LOC105833047	26.0054	17.0936	-0.784702	0.00223939	putative fatty acyl-CoA reductase CG8306%2C transcript variant X2	CG12268	gene_4142
LOC105837062	185.462	9.64451	-3.5218	0.00223939	BCL-6 corepressor-like protein 1	NA	gene_8374
LOC105839934	21.1706	13.2717	-0.794744	0.00227233	JNK-interacting protein 1%2C transcript variant X3	Aplip1	gene_3987
LOC105840502	26.2057	3.85185	-1.93167	0.00227233	general transcriptional corepressor CYC8	NA	gene_7446
LOC105829288	8.51879	17.2053	0.804237	0.00229549	gem-associated protein 5%2C transcript variant X3	rig	gene_6157
LOC105832349	42.9248	29.1113	-0.856154	0.00230659	uncharacterized LOC105832349	NA	gene_12355
LOC105833591	57.5279	28.1422	-1.00284	0.00232485	LHFPL tetraspan subfamily member 3 protein	Tmhs	gene_8438
LOC105837759	15.9548	9.219	-0.793243	0.00237905	microtubule-associated proteins 1A/1B light chain 3A	NA	gene_8680
LOC105840433	13.174	21.9618	0.596121	0.00243867	uncharacterized LOC105840433	ec	gene_6704
LOC105830028	31.6495	23.9158	-0.49626	0.00251167	ras-related protein Rab-40C	Rab40	gene_13892
LOC105832397	10.3511	4.55171	-1.19748	0.00251913	cytochrome P450 4C1%2C transcript variant X1	NA	gene_9359, gene_7481, gene_13754, gene_11141, gene_10972, gene_10975
LOC105830622	19.4508	9.76235	-2.16079	0.00252137	carboxypeptidase M%2C transcript variant X1	CG4678	gene_13054
LOC105831565	2394.71	1751.6	-0.66336	0.00252137	40S ribosomal protein S12	RpS12	gene_5160
LOC105837313	5.64135	2.72496	-1.14853	0.00252137	alkylglycerol monooxygenase	NA	gene_14284
LOC105840014	15.2119	1.7098	-1.8765	0.00252137	nose resistant to fluoxetine protein 6	CG12990, CG11353, CG30471	gene_6019, gene_6422, gene_4561, gene_6018, gene_6423, gene_3451, gene_6016, gene_6017
LOC105831213	151.521	18.9553	-2.25191	0.0025807	alpha-tocopherol transfer protein-like	CG2663	gene_11361
LOC105836258	12.0349	4.78792	-1.24874	0.0025807	mpv17-like protein 2	CG32262, CG32263	gene_14862
LOC105838446	77.502	57.246	-0.689691	0.00258381	very long-chain specific acyl-CoA dehydrogenase%2C mitochondrial	CG7461	gene_11090
LOC105838475	46.3271	30.9984	-0.68619	0.00258908	surfeit locus protein 1	Surf1	gene_15260
LOC105835559	21.3078	15.1907	-0.702043	0.00265912	uncharacterized LOC105835559	CG31886	gene_14367
LOC105831388	84.5077	8.56077	-2.44667	0.00265998	uncharacterized LOC105831388%2C transcript variant X1	CG30377	gene_440
LOC105827898	25.5958	17.1783	-0.616291	0.00268431	COMM domain-containing protein 3%2C transcript variant X9	CG12106	gene_9190
LOC105829472	11.7636	21.0148	0.814519	0.00268431	probable ATP-dependent RNA helicase DDX27	Rs1	gene_2616
LOC105828309	46.617	28.0956	-0.785384	0.00269216	uncharacterized LOC105828309	CG12155	gene_5552
LOC105838397	9.2177	2.25737	-1.65758	0.00269216	uncharacterized LOC105838397	NA	NA
LOC105833359	14.5154	40.5438	0.883568	0.00269759	CWF19-like protein 2%2C transcript variant X3	CG9213	gene_2814
LOC105832665	6.26227	9.49765	0.781567	0.00272412	periodic tryptophan protein 1 homolog%2C transcript variant X1	nclb	gene_12660
LOC105839098	58.5021	46.3918	-0.516032	0.00272576	vesicle transport through interaction with t-SNAREs homolog 1A	Vti1a	gene_15458
LOC105836494	250.088	76.0707	-1.42371	0.00276991	uncharacterized LOC105836494%2C transcript variant X1	scaf	gene_5035
LOC105830200	4.16065	2.64414	-1.85667	0.00278537	uncharacterized LOC105830200%2C transcript variant X4	CG14395	gene_13502
LOC105833458	13.3708	27.7032	0.729638	0.00280856	U3 small nucleolar ribonucleoprotein protein MPP10	CG13097	gene_7579
LOC105836229	6.7419	17.8082	0.919361	0.00280856	digestive organ expansion factor homolog%2C transcript variant X1	CG3735	gene_10115
LOC105835983	418.932	88.267	-2.08551	0.00285168	endocuticle structural glycoprotein SgAbd-2	NA	gene_3829
LOC105837946	10.1842	27.2224	0.994379	0.00285168	ribosome biogenesis protein NOP53	CG1785	gene_1818
LOC118647356	0.618572	1.65398	1.36791	0.00285168	uncharacterized LOC118647356	NA	gene_4606
LOC105829522	348.416	206.456	-1.02135	0.0028923	muscle-specific protein 20	CG5023	gene_9685
LOC105837825	33.8838	53.5413	0.508293	0.0028923	protein KTI12 homolog	CG3587	gene_8145
LOC105840914	2.41719	1.12317	-0.95528	0.0028923	probable cytochrome P450 304a1	Cyp304a1	gene_3046
LOC105839289	9.16906	21.1201	0.910414	0.00290771	tRNA (cytosine(34)-C(5))-methyltransferase	Nsun2	gene_13945
LOC105836068	6.2536	1.63414	-1.75805	0.00292508	uncharacterized LOC105836068	NA	gene_10565
LOC105834543	13.8714	9.00204	-0.798127	0.00293851	monocarboxylate transporter 9	CG8034, CG8389	gene_9080
LOC105839113	25.8617	55.143	0.630517	0.00295897	surfeit locus protein 6 homolog%2C transcript variant X2	Surf6	gene_10996
LOC105832558	17.2838	9.26123	-1.0537	0.00300851	tubulin-specific chaperone cofactor E-like protein	mlt	gene_667
LOC105836072	177.678	123.608	-0.732927	0.00304276	golgin subfamily A member 6-like protein 22%2C transcript variant X2	NA	gene_10740
LOC105836847	43.9939	10.6647	-1.65383	0.00305421	heparan sulfate 2-O-sulfotransferase pipe	pip	gene_9275
LOC105840825	26.7472	18.5936	-0.775337	0.0031268	glutaminyl-peptide cyclotransferase%2C transcript variant X3	CG32413, QC, CG6168, isoQC	gene_3633
LOC105829315	30.6048	12.6203	-1.25223	0.00316479	protein dimmed%2C transcript variant X2	dimm	gene_10168
LOC105832408	3.08509	6.96767	1.09166	0.00316479	transcription factor Adf-1-like	NA	NA
LOC105833300	64.986	30.937	-1.18845	0.00316479	acetyl-CoA acetyltransferase%2C cytosolic	CG9149	gene_13177
LOC105837073	11.9687	0.281004	-4.59286	0.00316787	cuticle protein 79	NA	gene_13536
LOC105833882	1.58194	0.141246	-3.63781	0.00317973	uncharacterized LOC105833882	NA	gene_2916
LOC105837306	22.7218	10.3669	-1.05963	0.00317973	NADP-dependent malic enzyme%2C transcript variant X2	Men	gene_14095
LOC105835978	1916.28	1630.35	-0.538379	0.00322634	60S ribosomal protein L21	RpL21	gene_2122
LOC105841145	10.8093	3.07153	-1.48896	0.00323042	trichohyalin	NA	gene_1398
LOC105835325	2.60653	559.601	4.15675	0.00326249	60S ribosomal protein L13	RpL13	gene_9525
LOC105837226	4.24493	6.43901	0.67024	0.00328969	DNA repair and recombination protein RAD54-like	okr	gene_13127
LOC105837345	892.712	101.052	-2.52281	0.00328969	PE-PGRS family protein PE_PGRS26%2C transcript variant X4	CG43386	gene_13325
LOC105837974	11.4579	8.60251	-0.633355	0.00331859	uncharacterized LOC105837974%2C transcript variant X2	NA	gene_4844
LOC105838920	3.34086	5.74682	1.02776	0.00333841	tectonin beta-propeller repeat-containing protein%2C transcript variant X3	Pex23	gene_415
LOC118646700	3.20569	12.7274	1.97198	0.0033428	high mobility group nucleosome-binding domain-containing protein 5-like	NA	NA
LOC105839063	6.71842	12.4552	0.918006	0.00335116	ATP-citrate synthase%2C transcript variant X8	ATPCL	gene_14683
LOC105829252	39.4257	26.1053	-0.760777	0.00335177	ubiquinone biosynthesis protein COQ4 homolog%2C mitochondrial	Coq4	gene_1878
LOC118645137	2.02024	4.84756	1.58359	0.00335477	probable cytochrome P450 304a1%2C transcript variant X1	Cyp304a1	gene_3046
LOC105834051	17.8478	38.7892	0.754194	0.00337989	DNA (cytosine-5)-methyltransferase PliMCI%2C transcript variant X3	NA	gene_1004
LOC105837391	27.7512	24.4117	-0.412323	0.00337989	WD repeat-containing protein 47%2C transcript variant X6	CG2812	gene_9901
LOC105839126	3.91091	8.32915	0.84486	0.00337989	Fanconi anemia group D2 protein homolog%2C transcript variant X1	Fancd2	gene_1123
LOC105839920	25.1921	16.5132	-0.682695	0.00337989	ras-related protein Rab-43	Rab19	gene_10354
LOC118644663	26.0799	93.877	1.08192	0.00338703	putative uncharacterized protein DDB_G0271974	NA	NA
LOC105832438	65.5986	42.2628	-0.869304	0.00340363	flavin-containing monooxygenase FMO GS-OX4%2C transcript variant X2	NA	gene_1077
LOC105837088	35.3711	22.3101	-0.61333	0.00350345	protein YIPF5%2C transcript variant X2	Yip1d1	gene_10543
LOC105828500	14.6505	6.70271	-1.04923	0.00354589	cathepsin O%2C transcript variant X1	NA	gene_1306
LOC105830710	37.366	29.0778	-0.509124	0.00354589	uncharacterized LOC105830710%2C transcript variant X1	NA	gene_2106
LOC105837949	84.646	68.8631	-0.521843	0.00355393	MICAL-like protein 1%2C transcript variant X2	MICAL-like	gene_2641
LOC105836376	1.74389	3.86525	1.22014	0.00355817	uncharacterized LOC105836376	NA	NA
LOC105832065	41.5942	34.7341	-0.4896	0.00359025	SH3 domain-binding protein 5 homolog	pcs	gene_13159
LOC118645785	3.00565	10.4748	1.48105	0.00367745	vicilin-like seed storage protein At2g18540	NA	NA
LOC105834720	11.2512	1.81262	-1.96074	0.00368587	uncharacterized LOC105834720	CG16820, CG5867, CG5945	gene_9372
LOC105834448	55.8894	30.3802	-0.863178	0.00372763	PDZ domain-containing protein GIPC1%2C transcript variant X1	kermit	gene_8343
LOC105837317	66.4099	40.0147	-0.876567	0.00375665	F-box only protein 9	CG5961	gene_13965
LOC105837358	12.0472	16.0238	0.551658	0.00375665	laminin subunit alpha-1%2C transcript variant X2	wb	gene_11092
LOC105835701	57.8897	49.2825	-0.414638	0.00379713	O-glucosyltransferase rumi homolog%2C transcript variant X1	rumi, CG31139	gene_13991
LOC114255010	0.0781077	0.209451	2.36215	0.00379713	uncharacterized LOC114255010%2C transcript variant X2	NA	NA
LOC105829006	5.32876	15.207	1.33863	0.00382352	4-coumarate--CoA ligase 1%2C transcript variant X3	NA	gene_3723
LOC105832124	1.5292	3.38344	1.2783	0.00382352	coiled-coil and C2 domain-containing protein 1-like%2C transcript variant X1	l_2_gd1	gene_1000
LOC105834863	29.6559	14.4468	-1.039	0.00382352	uncharacterized LOC105834863%2C transcript variant X2	lmd	gene_2711
LOC105835099	26.9869	17.2983	-0.686153	0.00382352	hormone-sensitive lipase%2C transcript variant X1	Hsl	gene_11912
LOC105840075	68.8552	16.0451	-2.36752	0.00382352	uncharacterized LOC105840075	NA	gene_2926
LOC105832447	47.7881	28.958	-0.965736	0.00388248	transmembrane protein 135%2C transcript variant X1	CG11737, CG31454, CG31259	gene_5607
LOC105840628	9.5893	4.66684	-1.19143	0.00389027	cytochrome P450 4C1	NA	gene_9359, gene_7481, gene_13754, gene_11141, gene_10972, gene_10975
LOC105828198	117.355	76.0685	-0.987579	0.00389959	transcription elongation factor 1 homolog	CG40228	gene_1897
LOC118647147	1.5671	4.76991	1.34127	0.00396409	uncharacterized LOC118647147	NA	NA
LOC105836224	45.2032	32.4048	-0.68153	0.00397493	probable serine incorporator%2C transcript variant X6	TMS1	gene_5142
LOC105837426	1.38851	0.11461	-3.65221	0.00405678	collagen alpha-1(I) chain%2C transcript variant X2	NA	NA
LOC105828717	61.2179	39.352	-0.748845	0.00410715	AP-2 complex subunit mu	AP-2mu	gene_3908
LOC105828905	12.0926	7.02291	-0.849636	0.00410715	formin-2%2C transcript variant X2	capu	gene_12192
LOC105829638	34.3197	69.7597	0.564216	0.00410715	E3 ubiquitin-protein ligase RBBP6	snama	gene_3383
LOC105830499	1.83566	3.76677	1.00593	0.00410715	early growth response protein 2%2C transcript variant X3	Klf15	gene_2852
LOC105830944	42.3537	32.0678	-0.532236	0.00410715	ATP-binding cassette sub-family D member 3%2C transcript variant X2	Pmp70	gene_5195
LOC105832264	103.549	52.8091	-1.23737	0.00410715	protein Skeletor%2C isoforms B/C%2C transcript variant X1	Skeletor	gene_9847
LOC118644134	0.0134255	0.0742967	2.93623	0.00410715	fatty acid synthase-like%2C transcript variant X2	FASN3	gene_8922, gene_341, gene_8923, gene_8924
LOC118645735	0.456996	1.25208	1.34588	0.00410715	uncharacterized LOC118645735	NA	NA
LOC105829028	98.4588	72.7776	-0.647454	0.0041441	integral membrane protein 2C%2C transcript variant X3	CG3662	gene_12781
LOC105829552	1.84339	4.44755	1.25857	0.0041441	protein yellow	yellow-e3, yellow-d, yellow-d2, yellow-e2	gene_9714
LOC105835864	46.0915	32.2423	-0.594011	0.0041441	neuronal membrane glycoprotein M6-a%2C transcript variant X1	M6	gene_13487
LOC105836480	51.1186	25.6691	-0.933855	0.0041441	flocculation protein FLO11	CG16786	gene_11229
LOC105838988	5.21523	9.61505	0.780405	0.0041441	DNA polymerase alpha catalytic subunit	DNApol-alpha180	gene_6143
LOC105840383	24.5859	16.7297	-0.644824	0.0041441	ethanolaminephosphotransferase 1	CG7149, CG33116	gene_12371
LOC105840897	28.4075	17.9377	-0.702436	0.0041441	protein PET100 homolog%2C mitochondrial	CG14483	gene_10501
LOC105836034	0.561224	1.10545	0.993397	0.00414483	putative gustatory receptor 28b%2C transcript variant X2	NA	NA
LOC105832295	7.84166	1.67552	-3.14509	0.00415683	uncharacterized LOC105832295	CG12540	gene_6564
LOC105836648	4.815	9.83581	0.900097	0.0041624	tRNA (uracil-5-)-methyltransferase homolog A	CG3808	gene_9651
LOC105829225	47.5154	29.5863	-0.722018	0.00416879	protein ABHD18%2C transcript variant X2	CG32112	gene_757
LOC105829317	28.2944	13.9443	-1.06908	0.00416879	uncharacterized LOC105829317	CG2556	gene_9203
LOC105830523	35.5626	22.0222	-0.925674	0.00416879	transmembrane protein 205	CG32512	gene_2951
LOC105832456	14.1194	11.1352	-0.587413	0.00416879	leucine-rich repeat protein 1	Lrr47	gene_1078
LOC105833501	79.6427	62.063	-0.569669	0.00416879	lissencephaly-1 homolog	Lis-1	gene_7679
LOC105834407	9.11889	17.8654	0.9511	0.00416879	protein RRP5 homolog%2C transcript variant X1	CG5728	gene_12827
LOC105835518	108.426	76.9798	-0.682258	0.00416879	cyclin G	CycG	gene_12987
LOC105839483	17.6912	13.0711	-2.2603	0.00416879	proteoglycan 4%2C transcript variant X2	NA	gene_11597
LOC118646893	0.567797	1.21501	1.17421	0.00416879	uncharacterized LOC118646893	NA	NA
LOC118644201	136.074	82.5211	-0.772175	0.00430733	succinate dehydrogenase cytochrome b560 subunit%2C mitochondrial-like	CG6629, SdhC	gene_9415
LOC105834770	46.86	24.5481	-1.04751	0.00435408	CD63 antigen	NA	NA
LOC105830589	10.8365	13.1619	0.52698	0.00438399	probable phosphorylase b kinase regulatory subunit beta%2C transcript variant X1	CG8475	gene_690
LOC105834186	1.4821	3.44921	1.07574	0.00438399	uncharacterized LOC105834186	NA	NA
LOC105837608	1.42006	0.251892	-1.47299	0.00438399	ATP-binding cassette sub-family G member 4	CG9664	gene_6299, gene_6300, gene_9678, gene_9679
LOC118645875	38.1191	14.6773	-1.28892	0.00438399	cytochrome P450 9e2-like	Cyp9f3, Cyp9f2	gene_9549
LOC105833884	18.2773	13.0678	-0.720172	0.00439648	KN motif and ankyrin repeat domain-containing protein 3%2C transcript variant X4	Kank	gene_13354
LOC105834020	8.2756	4.67214	-0.736622	0.00439648	uncharacterized LOC105834020%2C transcript variant X3	NA	NA
LOC105832608	83.6402	59.1619	-0.746835	0.00443916	probable isocitrate dehydrogenase [NAD] subunit alpha%2C mitochondrial	Idh3a, CG32026, CG3483	gene_9619
LOC105829883	1367.29	476.287	-1.5853	0.00447219	uncharacterized LOC105829883	CG31997	gene_8980
LOC118646551	0.267888	0.522032	1.38145	0.00448265	uncharacterized LOC118646551	NA	NA
LOC118647987	12.0203	37.7004	1.14236	0.00448265	uncharacterized LOC118647987%2C transcript variant X2	NA	NA
LOC105835924	12.6959	19.8898	0.613952	0.00450128	protein SDA1 homolog	Mys45A	gene_6248
LOC114254309	36.5239	12.1521	-1.32355	0.00450128	mucin-12	CG33978	gene_12029
LOC105837330	24.1626	3.5055	-2.53142	0.00451989	uncharacterized LOC105837330	NA	gene_13323
LOC105828618	36.3675	65.5168	0.644702	0.00457719	probable H/ACA ribonucleoprotein complex subunit 1	CG4038	gene_5021
LOC105833221	19.96	6.76213	-1.22588	0.00457719	1%2C5-anhydro-D-fructose reductase	CG2767	gene_9105
LOC105836134	63.107	41.2673	-0.692475	0.00463498	signal recognition particle receptor subunit alpha homolog	SrpRalpha	gene_7493
LOC105830050	19.4616	11.5762	-0.763043	0.0046626	GDP-D-glucose phosphorylase 1	CG3552	gene_9028
LOC105835644	18.4713	4.39571	-1.57434	0.0046626	glutathione S-transferase 1-1	gfzf	gene_14345
LOC105828733	36.9617	22.2906	-0.827476	0.00467063	5-aminolevulinate synthase%2C erythroid-specific%2C mitochondrial	Alas	gene_4593
LOC105833615	24.1857	16.8902	-0.655322	0.00467063	frizzled-7-B	fz	gene_12568
LOC118644682	8.48948	3.03919	-1.32847	0.00467063	uncharacterized LOC118644682	NA	NA
LOC118645459	2.30105	7.85812	1.80719	0.00469858	uncharacterized LOC118645459	NA	NA
LOC105838431	33.3085	22.8561	-0.595991	0.00471926	sugar transporter SWEET1	slv	gene_4171
LOC105833873	22.7621	50.7985	0.734761	0.00477365	mortality factor 4-like protein 1%2C transcript variant X2	MRG15	gene_11241
LOC118646637	9.76657	1.09366	-2.3839	0.00477365	uncharacterized LOC118646637	NA	NA
LOC105836791	100.7	19.4821	-2.29043	0.00478091	probable serine/threonine-protein kinase DDB_G0276461	CG13643	gene_12623
LOC118644627	0.85652	3.00864	1.92895	0.00478091	cytochrome P450 6k1-like	NA	gene_3949
LOC118648536	0.394717	0.819643	1.34736	0.00478091	uncharacterized LOC118648536	NA	gene_5447, gene_15299, gene_12475
LOC105832954	1.95368	3.16292	0.820024	0.00482353	intraflagellar transport protein 74 homolog	NA	gene_13086
LOC114254977	2.24161	1.00234	-1.02801	0.00482353	uncharacterized LOC114254977	NA	NA
LOC105836585	89.2443	67.6058	-0.594817	0.00482807	RPII140-upstream gene protein	140up	gene_1699
LOC105837619	80.7827	51.719	-0.682565	0.00482807	transcription factor SPT20 homolog%2C transcript variant X5	CG14687	gene_7182
LOC118647795	1.73533	3.39811	1.0021	0.00482807	uncharacterized LOC118647795	NA	NA
LOC105831683	15.2324	9.77735	-1.70254	0.00491233	uncharacterized LOC105831683	b6	gene_12757
LOC105834102	14.305	26.122	0.632625	0.00491233	probable ATP-dependent RNA helicase DDX31	CG8611	gene_6077
LOC105834241	26.8224	19.3697	-0.539003	0.00491233	protein MTSS 2%2C transcript variant X3	mim	gene_10342
LOC105836285	169.597	91.1081	-0.995215	0.00491233	syntaxin-5	Syx5	gene_5890
LOC105836363	15.3283	9.19191	-0.742847	0.00491233	uncharacterized LOC105836363	NA	gene_14044
LOC105836503	42.4744	29.1009	-0.62126	0.00491233	atlastin%2C transcript variant X4	atl	gene_8403
LOC118644941	13.4335	26.6244	0.805591	0.00491233	uncharacterized LOC118644941	NA	NA
LOC105833798	7.84439	10.6145	0.421984	0.00493002	actin-related protein 5	Arp5	gene_11725
LOC105834145	76.5045	41.8604	-1.04231	0.00493002	lysophospholipid acyltransferase 5	nes	gene_11604
LOC105838464	87.232	61.7845	-0.529191	0.00493002	meteorin-like protein	NA	gene_12360
LOC105835141	16.5721	8.18527	-0.983353	0.00494334	probable G-protein coupled receptor Mth-like 1	NA	gene_5073
LOC105835446	13.03	8.9687	-0.488384	0.00494334	methenyltetrahydrofolate synthase domain-containing protein	lost	gene_7409
LOC114255734	2.75997	5.02237	0.922129	0.00494334	uncharacterized LOC114255734	hts	gene_3134
LOC105831694	30.4297	21.0238	-0.730006	0.00494822	toll-interacting protein%2C transcript variant X1	NA	gene_15213
LOC118647345	0.59415	1.19085	1.0973	0.00494822	uncharacterized LOC118647345	NA	NA
LOC118645308	0.894951	1.21559	0.777109	0.00495259	uncharacterized LOC118645308	NA	NA
LOC105831491	57.2955	42.5327	-0.677431	0.00498006	WW domain-binding protein 2%2C transcript variant X1	Wbp2	gene_9136
LOC105839843	0.710522	1.3571	1.1782	0.00498006	uncharacterized LOC105839843%2C transcript variant X1	NA	NA
LOC105832858	11.1072	4.77658	-1.62332	0.00498524	mucin-17	Cht6	NA
LOC105836080	19.3157	36.2347	0.566847	0.00498524	RNA-binding protein 28%2C transcript variant X3	CG4806	gene_1112
LOC105836261	7.77076	12.6152	0.721192	0.00498524	tRNA (adenine(58)-N(1))-methyltransferase non-catalytic subunit TRM6%2C transcript variant X3	CG9596	gene_15005
LOC105839189	247.611	46.4809	-1.96397	0.00498524	proline-rich extensin-like protein EPR1%2C transcript variant X1	CG8927	gene_5113
LOC118646885	0	0.359738	4.39607	0.00498524	uncharacterized LOC118646885	NA	gene_3365, gene_12446, gene_4403, gene_8038, gene_14416, gene_5555, gene_8067, gene_7897, gene_15524, gene_3079, gene_7759, gene_12461, gene_11452, gene_13304, gene_5463, gene_10861, gene_11438, gene_3473, gene_7730, gene_787, gene_3603, gene_15262, gene_611, gene_2160, gene_5268, gene_3430, gene_2447, gene_245, gene_4324, gene_1840, gene_8266, gene_11447, gene_5426, gene_7256, gene_855, gene_104…
LOC105829241	1.17576	2.4246	1.06588	0.00499068	uncharacterized LOC105829241	NA	gene_9874
LOC105831395	67.8635	116.729	0.577864	0.00499068	proteasome subunit beta type-6	Prosbeta1	gene_13065
LOC105831404	46.1791	34.6772	-0.618581	0.00499068	dolichyldiphosphatase 1	NA	gene_13705
LOC105834342	20.7146	14.7923	-0.551488	0.00499068	phospholipid scramblase 1%2C transcript variant X2	scramb2, scramb1	gene_7157
LOC105837908	39.5234	32.9451	-0.385575	0.00499068	dihydropyrimidinase%2C transcript variant X3	CRMP	gene_13359
LOC105838024	83.1425	15.7579	-1.91411	0.00499068	putative mediator of RNA polymerase II transcription subunit 12%2C transcript variant X2	NA	gene_10491
LOC105838651	6.77572	4.49962	-0.594877	0.00499068	glutamate decarboxylase%2C transcript variant X1	Gad1	gene_9961
LOC118644447	0.446948	1.74721	2.02329	0.00499068	probable cytochrome P450 6g2	NA	gene_3949
LOC105831589	155.577	83.2369	-0.976219	0.00503988	uncharacterized LOC105831589%2C transcript variant X1	NA	gene_1163
LOC105832275	16.3059	26.4881	0.778089	0.00503988	nucleolar protein 12	vito	gene_11900
LOC105831293	1668	1343.53	-0.572995	0.00508177	60S ribosomal protein L11%2C transcript variant X2	RpL11	gene_6726
LOC105834812	4.94494	8.28096	0.766855	0.00508177	exosome complex exonuclease RRP44	Dis3	gene_5187
LOC105841156	134.471	104.678	-0.547911	0.00508177	transmembrane protein 50A	CG15012	gene_11559
LOC118646324	1.78352	5.10968	1.48314	0.00508177	TATA box-binding protein-associated factor RNA polymerase I subunit B-like	TAF1B	gene_13813
LOC118646472	3.32123	9.34924	1.44456	0.00508177	uncharacterized LOC118646472	NA	gene_8172
LOC118644877	20.7361	35.0016	0.669687	0.00514714	uncharacterized LOC118644877%2C transcript variant X2	NA	NA
LOC118646735	0.818365	1.88832	1.65702	0.00515201	juvenile hormone acid O-methyltransferase-like	jhamt	gene_136, gene_13246
LOC105835029	15.359	1.70335	-2.35313	0.00515259	uncharacterized LOC105835029%2C transcript variant X2	CG11409	gene_8243
LOC105835525	48.7553	36.4241	-0.612801	0.00515259	transmembrane protein 267	CG10866	gene_7091
LOC105836963	20.3446	10.4113	-1.15116	0.00516632	serine proteinase stubble%2C transcript variant X3	Sb	gene_9675
LOC105838913	2.24477	5.00967	0.930831	0.00518205	translation initiation factor IF-2%2C mitochondrial%2C transcript variant X1	mIF2	gene_6724
LOC105838818	10.2988	6.90709	-0.596449	0.00522792	uncharacterized LOC105838818%2C transcript variant X1	HPS4	gene_2877
LOC105838668	14.9448	22.716	0.489465	0.00523534	probable ribosome biogenesis protein RLP24	RpL24-like	gene_11394
LOC105837557	26.2599	64.0556	0.690053	0.00527313	uncharacterized protein C1orf131 homolog	CG1738	NA
LOC105832585	12.258	23.1975	0.675691	0.00539971	ubiquitin carboxyl-terminal hydrolase 14%2C transcript variant X1	Usp14	gene_4066
LOC105829681	10.4165	16.1459	0.727839	0.00540304	WD repeat-containing protein 46%2C transcript variant X2	CG2260	gene_6402
LOC105840140	42.147	26.4502	-0.958709	0.00540304	uncharacterized LOC105840140	t	gene_10357
LOC118646121	1.05331	0.0106518	-3.64793	0.00544571	uncharacterized LOC118646121	NA	gene_11138
LOC105832271	51.7624	34.1443	-0.730527	0.00544952	protein Skeletor%2C isoforms B/C	knk	gene_9672
LOC114254681	0	0.12268	3.91511	0.00544952	uncharacterized LOC114254681	NA	NA
LOC118645486	3.4392	6.92444	1.09706	0.005485	uncharacterized LOC118645486	NA	NA
LOC118646942	1.21472	2.85811	1.76777	0.00551047	cilia- and flagella-associated protein 251-like	NA	NA
LOC105827768	3.98077	7.23562	0.758574	0.00552433	S-adenosylmethionine sensor upstream of mTORC1%2C transcript variant X1	Samtor	gene_14800
LOC105831278	1.31031	3.45284	1.46697	0.00552433	uncharacterized LOC105831278	NA	gene_1014
LOC105833232	19.0042	10.63	-0.739299	0.00552433	twisted gastrulation protein homolog 1-B%2C transcript variant X3	srw, cv	gene_14759
LOC105834586	3.09961	4.56213	0.526696	0.00552433	uncharacterized LOC105834586%2C transcript variant X4	otu, CG3251	gene_14856
LOC105837998	25.8877	50.6418	0.886925	0.00552433	ribosome biogenesis regulatory protein homolog%2C transcript variant X1	CG32409	gene_9700
LOC105838222	16.169	2.52931	-2.09641	0.00552433	uncharacterized LOC105838222%2C transcript variant X1	NA	gene_9861
LOC105838560	3.59098	0.595779	-3.37751	0.00552433	keratinocyte proline-rich protein	NA	gene_9689
LOC105840584	9.3185	17.3139	0.650879	0.00552433	mitochondrial intermediate peptidase%2C transcript variant X2	CG7791	gene_15397
LOC114253790	2.78445	4.09043	0.796037	0.00552433	uncharacterized LOC114253790%2C transcript variant X2	NA	NA
LOC105829709	1.54927	7.65937	1.83489	0.00556059	uncharacterized LOC105829709%2C transcript variant X1	NA	gene_2614
LOC105840183	45.4704	34.4427	-0.651612	0.00556059	bladder cancer-associated protein%2C transcript variant X3	bc10	gene_14128
LOC118647061	2.79141	6.90385	0.929691	0.00556059	piggyBac transposable element-derived protein 4-like	NA	gene_5517
LOC118648191	10.2743	50.2326	1.55467	0.00556059	uncharacterized LOC118648191	NA	NA
LOC105835787	0.0599808	0.144867	2.23818	0.00556949	uncharacterized LOC105835787	NA	gene_2080
LOC105837944	248.145	177.099	-0.709609	0.00562898	uncharacterized LOC105837944%2C transcript variant X6	NA	gene_1391
LOC105829238	47.0299	29.4317	-0.630533	0.00564208	uncharacterized LOC105829238	NA	gene_14848
LOC105834400	5.39975	0.341079	-2.4813	0.00564208	uncharacterized LOC105834400	CG15020	gene_674
LOC105841057	8.13663	18.5398	1.38515	0.00564705	medium-chain acyl-CoA ligase ACSF2%2C mitochondrial%2C transcript variant X4	CG12512	gene_12189
LOC105832079	3.78987	1.52587	-1.10786	0.00564827	open rectifier potassium channel protein 1	Ork1	gene_8409
LOC105834736	14.8688	5.05894	-1.45171	0.00564827	putative nuclease HARBI1%2C transcript variant X11	CG12253	NA
LOC114254715	1.65447	1.85654	-2.2187	0.00564827	anionic trypsin-2	CG6865	gene_4887
LOC105838294	64.9214	28.9092	-1.37319	0.00567827	basic-leucine zipper transcription factor A%2C transcript variant X2	vri	gene_312
LOC105835268	3.90325	6.91501	0.803044	0.00568842	RNA polymerase II subunit A C-terminal domain phosphatase SSU72	Ssu72	gene_1340
LOC105829467	10.2156	5.24336	-0.892082	0.00569107	cadherin-23	Cad74A	gene_10971
LOC105834746	180.126	121.652	-0.754517	0.00569107	protein lifeguard 1%2C transcript variant X2	CG9722, Nmda1, Lfg	gene_11549
LOC105838932	20.3427	16.2662	-0.53002	0.00571507	dosage compensation regulator%2C transcript variant X1	mle	gene_6178
LOC105831363	11.6677	21.5179	0.711859	0.00571806	tubulin-folding cofactor B%2C transcript variant X3	TBCB	gene_6574
LOC118648254	0.0484005	0.213182	2.72045	0.00571806	uncharacterized LOC118648254	NA	NA
LOC105839994	97.7873	63.1186	-0.887719	0.00572155	smoothelin-like protein 2	CG34417	gene_6006
LOC105835528	6.78139	15.1817	0.84146	0.00581561	serine/threonine-protein kinase rio2%2C transcript variant X3	RIOK2	gene_12588
LOC118645671	13.1976	31.8796	0.941385	0.00581561	DEAD-box ATP-dependent RNA helicase 42-like%2C transcript variant X1	NA	NA
LOC105836510	1339.29	1040.07	-0.61333	0.00582687	40S ribosomal protein S7	RpS7	NA
LOC105830235	74.0815	32.0464	-1.57041	0.0058672	uncharacterized LOC105830235%2C transcript variant X1	geko	gene_8777
LOC105830985	11.7994	25.1884	0.660714	0.0058672	probable 39S ribosomal protein L45%2C mitochondrial%2C transcript variant X5	mRpL45	gene_1243
LOC105837831	35.3803	25.3022	-0.592376	0.00588802	Golgi pH regulator%2C transcript variant X1	GPHR	gene_4924
LOC105834200	9.12963	21.6224	0.861258	0.00588908	dual specificity mitogen-activated protein kinase kinase dSOR1%2C transcript variant X2	Dsor1	gene_2815
LOC105829306	13.9818	31.0395	0.909976	0.00590734	DNA polymerase delta subunit 3	NA	gene_12076, gene_15411
LOC105832137	10.6064	5.42193	-0.754953	0.00593866	uncharacterized LOC105832137	NA	NA
LOC105827873	100.402	50.8805	-0.96849	0.00595838	poly(U)-specific endoribonuclease homolog	EndoU, CG2145	gene_9063
LOC105830054	0.713737	1.59766	1.43715	0.0059633	ornithine decarboxylase 2	NA	gene_2086
LOC105836582	148.195	104.225	-0.608086	0.0059633	myc box-dependent-interacting protein 1%2C transcript variant X5	Amph	gene_1851
LOC105839731	106.139	75.4636	-0.739561	0.00599555	ER membrane protein complex subunit 8/9 homolog	EMC8-9	gene_3703
LOC105836241	13.3838	10.3204	-0.419422	0.00607172	uncharacterized MFS-type transporter C09D4.1%2C transcript variant X1	CG1358	gene_10267
LOC105838964	158.44	146.353	-0.369069	0.00607172	synaptic vesicle membrane protein VAT-1 homolog-like	NA	gene_10703
LOC105840127	18.1048	38.5766	0.974644	0.00607172	leucine-rich repeat extensin-like protein 5%2C transcript variant X1	CG8086	gene_1102
LOC105840342	5.19817	10.8251	0.769614	0.00607172	nuclear export mediator factor NEMF homolog	Clbn	gene_8713
LOC105835700	1.89095	2.92297	0.796984	0.00609041	ionotropic receptor 75a	Ir31a, Ir75a, Ir75b, Ir75c	gene_4105
LOC105839377	12.1243	8.70751	-0.606926	0.00609409	pleckstrin homology domain-containing family M member 2	prd1	gene_11738
LOC118648279	34.4176	19.0001	-1.05721	0.00609409	midnolin homolog%2C transcript variant X1	stx	gene_5194
LOC105838565	7.55049	2.6392	-1.44498	0.00610376	angiotensin-converting enzyme	Ance-3	gene_9870
LOC118645395	112.56	42.445	-2.36695	0.00611501	uncharacterized LOC118645395%2C transcript variant X1	NA	gene_9661
LOC118646825	0.728303	2.89421	1.67563	0.00611501	uncharacterized LOC118646825	NA	gene_4149, gene_5514, gene_5262, gene_15313, gene_11487, gene_4156, gene_10094, gene_4697, gene_14587, gene_14453, gene_13955, gene_15276, gene_4581, gene_6470, gene_6089, gene_6491, gene_3183, gene_3040, gene_826, gene_8857, gene_8882, gene_8549, gene_4517, gene_4624, gene_4698, gene_14596, gene_2212, gene_5237, gene_4656, gene_13953, gene_6972, gene_4579, gene_3537, gene_15527, gene_2573, gene_…
LOC105828482	140.579	73.2963	-0.956697	0.00612128	uncharacterized LOC105828482%2C transcript variant X5	exp	gene_12899
LOC105828872	9.54491	5.22789	-0.664141	0.00612128	TBC1 domain family member 23	TBC1D23	gene_8792
LOC105831908	67.2738	54.3294	-0.552032	0.00612128	vegetative cell wall protein gp1%2C transcript variant X3	CG43897	gene_8300
LOC105833424	0.739408	2.37269	1.92954	0.00612128	apyrase%2C transcript variant X4	CG42249	gene_1912
LOC105834879	10.0343	28.0901	1.00371	0.00612128	uncharacterized LOC105834879%2C transcript variant X4	NA	gene_8416
LOC105835999	38.8688	64.245	0.557289	0.00612128	prefoldin subunit 1%2C transcript variant X2	Pfdn1	gene_12902
LOC105831023	22.7901	16.8261	-0.499224	0.00617555	E3 ubiquitin-protein ligase RNF13%2C transcript variant X1	gzl	gene_11110
LOC105837398	97.4929	12.5394	-2.20507	0.00617555	uncharacterized LOC105837398	snsl	gene_13672
LOC118647204	9.01818	25.9355	1.00729	0.00618471	uncharacterized LOC118647204	NA	NA
LOC105830932	35.2846	48.3911	0.426355	0.00618807	mitochondrial import inner membrane translocase subunit TIM50-C%2C transcript variant X2	ttm2, ttm3, ttm50	gene_7132
LOC105833804	23.3986	3.74108	-2.03826	0.00622822	glucose dehydrogenase [FAD%2C quinone]	CG9514	gene_13804
LOC105840610	9.20637	3.54004	-2.62736	0.00624174	uncharacterized LOC105840610	CG14961	NA
LOC105830725	24.8436	6.61266	-2.15524	0.00626598	uncharacterized LOC105830725	CG17672	gene_15224
LOC105837460	31.7057	25.4785	-0.458565	0.00626598	uncharacterized LOC105837460%2C transcript variant X1	CG42268	gene_12687
LOC105828648	11.7083	4.71116	-1.13829	0.00632097	uncharacterized LOC105828648	CG10211	NA
LOC105839562	7.43499	10.3446	0.664378	0.00632097	nucleolar pre-ribosomal-associated protein 1%2C transcript variant X1	CG12499	gene_5387
LOC105836981	57.3271	42.2027	-0.697531	0.0063249	serine/threonine-protein kinase unc-51	Atg1	gene_2861
LOC118644341	0.782799	1.59892	0.975559	0.0063249	uncharacterized LOC118644341	NA	NA
LOC118645140	1.11063	2.0136	1.13476	0.00635775	uncharacterized LOC118645140	NA	NA
LOC118645933	2.20445	6.62335	1.64107	0.00639752	uncharacterized LOC118645933	NA	gene_3601, gene_11786
LOC105832720	19.6014	13.317	-1.93012	0.00642858	mucin-12	CG15080	gene_9933
LOC118646469	0.334911	0.792727	1.79782	0.00642858	cilia- and flagella-associated protein 251-like	NA	NA
LOC118647634	2.11502	7.87093	1.79381	0.00642858	myb-like protein X%2C transcript variant X2	NA	NA
LOC105828494	8.07856	15.0658	0.757257	0.00643469	uncharacterized LOC105828494%2C transcript variant X1	NA	NA
LOC105832205	23.2958	19.4832	-0.460681	0.00643469	solute carrier family 2%2C facilitated glucose transporter member 1%2C transcript variant X5	NA	gene_1349
LOC105833423	30.0499	60.9011	0.549609	0.00643469	probable ATP-dependent RNA helicase DDX46	CG6227	gene_1394
LOC114253986	7.29186	10.1541	0.593779	0.0064392	uncharacterized LOC114253986	NA	NA
LOC105832122	1399.81	1140.07	-0.643748	0.00646007	60S ribosomal protein L5	RpL5	gene_6761
LOC105828220	2.16202	3.60484	0.998413	0.00648252	exocyst complex component 2%2C transcript variant X1	Sec5	gene_414
LOC114254438	0.192326	0.695777	2.19387	0.00650274	dentin sialophosphoprotein	NA	gene_9492
LOC105834509	4.58959	2.72021	-0.749997	0.00650583	dipeptidase 1	CG42750	gene_9727
LOC105838097	0.519056	0.0863126	-2.6281	0.00652529	uncharacterized LOC105838097	CG14507	gene_4394
LOC105838420	44.2936	28.9618	-0.792559	0.00656098	UBA-like domain-containing protein 2%2C transcript variant X2	NA	gene_2901
LOC105839980	59.144	40.5697	-0.707474	0.00656378	fructose-1%2C6-bisphosphatase 1	fbp	gene_12956
LOC118648904	1.12216	3.04076	1.58211	0.00657404	uncharacterized LOC118648904	NA	NA
LOC105832654	21.8784	12.8397	-0.776065	0.00659815	motile sperm domain-containing protein 2	CG33523, CG32407	gene_3974
LOC105838922	19.6115	12.1341	-0.878054	0.00659815	cysteine dioxygenase type 1	CG5493	gene_3735
LOC105833246	135.058	57.7699	-1.06876	0.00663178	elongation of very long chain fatty acids protein 4%2C transcript variant X2	Elo68beta, Elo68alpha	gene_11068
LOC105839546	30.9458	20.2078	-0.672825	0.00663178	exosome complex component rrp45%2C transcript variant X3	Rrp45	gene_2866
LOC105827834	0.356306	0.784688	1.39379	0.00663879	putative gustatory receptor 28b	NA	gene_2051
LOC105828939	0.465021	0.0307153	-6.32516	0.00663879	uncharacterized LOC105828939	Osi15	gene_4238
LOC105829215	44.7074	19.813	-1.06856	0.00663879	probable alpha-ketoglutarate-dependent hypophosphite dioxygenase	NA	gene_3122
LOC105833093	26.4251	20.6127	-0.583333	0.00663879	ATP-dependent Clp protease ATP-binding subunit clpX-like%2C mitochondrial%2C transcript variant X2	CG4538	gene_1952
LOC105833909	87.876	45.3981	-1.02977	0.00663879	proton-coupled amino acid transporter-like protein CG1139	CG7888	gene_6439
LOC105835054	12.3022	37.6017	0.974665	0.00663879	golgin subfamily A member 1	cbs	NA
LOC105835677	47.2504	32.0179	-0.694885	0.00663879	uncharacterized LOC105835677	NA	gene_3713
LOC105836715	20.2294	2.72308	-2.3989	0.00663879	pancreatic lipase-related protein 2	NA	gene_15038
LOC105839536	11.2917	5.8183	-0.777809	0.00663879	uncharacterized LOC105839536%2C transcript variant X3	CG32017	gene_7457
LOC105840192	0.653828	1.04249	1.34819	0.00663879	fatty acid synthase	FASN3	gene_8922, gene_341, gene_8923, gene_8924
LOC114253740	12.6653	3.79473	-1.39836	0.00663879	uncharacterized LOC114253740	CG43394	gene_1236
LOC105829414	116.909	72.5023	-0.695542	0.00668338	uncharacterized LOC105829414%2C transcript variant X2	CG5056	gene_11836
LOC105833088	5.26356	9.4577	0.897001	0.00668338	sushi%2C von Willebrand factor type A%2C EGF and pentraxin domain-containing protein 1%2C transcript variant X2	NA	gene_1955
LOC105839568	188.083	156.795	-0.603079	0.00668338	signal peptidase complex subunit 3	Spase22-23	gene_5001
LOC118645153	3.78083	9.40242	1.029	0.00673673	uncharacterized protein PF11_0207-like	NA	NA
LOC105831871	3.03416	0.995773	-2.23965	0.00674385	glycine-rich cell wall structural protein	CG13931	gene_9111
LOC105835225	2.43783	1.16599	-1.59549	0.00674385	xanthine dehydrogenase%2C transcript variant X3	AOX1, AOX2, AOX3, AOX4	gene_2740
LOC105836876	45.6279	19.9806	-1.58964	0.00674385	balbiani ring protein 3%2C transcript variant X2	CG5639	gene_2906
LOC105839542	158.412	121.737	-0.636513	0.00674385	uncharacterized LOC105839542	CG42382	gene_2867
LOC105840118	10.3948	7.3206	-0.540996	0.00674385	uncharacterized LOC105840118%2C transcript variant X5	NA	gene_4025
LOC105831999	20.4848	34.4855	0.468016	0.00675906	max-binding protein MNT%2C transcript variant X4	Mnt	gene_13601
LOC105835139	20.1558	12.19	-0.799925	0.00675906	probable G-protein coupled receptor Mth-like 5	mthl5	gene_5074
LOC105836736	32.4666	42.6331	0.363345	0.0067728	hsp90 co-chaperone Cdc37	Cdc37	gene_13343
LOC118646485	2.81507	7.46435	1.13967	0.00678995	trichohyalin-like	NA	gene_14265, gene_14457
LOC105836144	20.2736	11.8384	-0.684522	0.00679079	T-complex protein 11-like protein 1%2C transcript variant X2	CG16721	gene_6181
LOC105828515	44.8715	30.8469	-0.60047	0.0068571	cyclin-dependent-like kinase 5	Cdk5	gene_6165
LOC105830114	44.1873	23.374	-1.06995	0.0068571	PBAN-type neuropeptides	NA	gene_1019
LOC105839386	59.3476	40.0485	-0.66318	0.0068571	uncharacterized LOC105839386	CG4658	gene_12891
LOC118644523	0.295362	0.520392	1.69239	0.0068571	uncharacterized LOC118644523	NA	gene_8039, gene_5182, gene_7955, gene_10401, gene_617, gene_59, gene_15522, gene_13101, gene_8663, gene_2279, gene_10448, gene_10858, gene_11436, gene_785, gene_10478, gene_14638, gene_14526, gene_5461, gene_3550, gene_7003, gene_246
LOC105840017	5.56281	8.37936	0.694017	0.00706121	DNA primase large subunit%2C transcript variant X1	DNApol-alpha60	gene_3695
LOC105827890	101.171	65.8175	-0.700822	0.00708493	rab11 family-interacting protein 2	Rip11	gene_13576
LOC105841151	37.4549	30.0294	-0.62559	0.00708493	carnitine O-palmitoyltransferase 1%2C muscle isoform%2C transcript variant X2	whd	gene_3975
LOC118647397	0.95818	3.0261	1.7251	0.00708493	uncharacterized LOC118647397	NA	NA
LOC105832480	2.6164	1.41365	-0.928303	0.0070864	uncharacterized LOC105832480%2C transcript variant X2	Syt12	gene_7122
LOC118647972	7.14814	2.25217	-1.48028	0.00719161	uncharacterized LOC118647972	NA	NA
LOC105837716	9.96434	15.2107	0.64553	0.00720147	receptor-type guanylate cyclase Gyc76C	CG42637, Gyc76C	gene_6288
LOC105829938	32.9175	17.7769	-0.902279	0.00721803	ceramide kinase	Cerk	gene_153
LOC105831240	45.3675	21.7014	-1.06561	0.00721803	glutathione hydrolase 1 proenzyme	CG17636, Ggt-1	gene_10324
LOC105839833	2.17175	1.06078	-1.9627	0.00721803	carboxypeptidase B	CG8945	gene_9972
LOC105835269	8.59188	12.018	0.648677	0.00724456	large subunit GTPase 1 homolog%2C transcript variant X2	Ns3	gene_1695
LOC105837882	0.433896	0.814171	1.03445	0.00724456	uncharacterized LOC105837882%2C transcript variant X2	NA	gene_9874
LOC105835720	6.03076	14.6357	1.1624	0.00725309	uncharacterized LOC105835720	NA	gene_3920
LOC118648503	18.5322	53.9846	0.972493	0.00725309	autophagy-related protein 16-1-like%2C transcript variant X2	NA	gene_1357
LOC105840443	17.8893	12.5988	-0.53714	0.00725439	rabankyrin-5	CG41099	gene_8790
LOC105838037	65.0098	60.1388	-0.33573	0.00727796	leptin receptor overlapping transcript-like 1%2C transcript variant X1	CG30423	gene_1366
LOC105828918	10.4712	21.5261	0.813935	0.00729184	translation machinery-associated protein 16%2C transcript variant X1	CG15027	NA
LOC105828953	57.4017	36.5173	-0.856671	0.00729184	uncharacterized LOC105828953	NA	gene_3069
LOC105837167	17.2065	25.5759	0.413945	0.00729184	histone-lysine N-methyltransferase NSD2%2C transcript variant X2	NSD	gene_2758
LOC105828542	1.24315	0.920015	-2.6438	0.00730316	uncharacterized LOC105828542%2C transcript variant X3	Osi24	gene_4249
LOC105828951	201.716	214.95	-2.67455	0.00730316	cuticle protein 67-like	NA	gene_10924
LOC105835371	27.7769	42.5691	0.455949	0.00730316	major facilitator superfamily domain-containing protein 6	CG15706	gene_13660, gene_13659, gene_7507, gene_7508, gene_13573, gene_13657, gene_13658
LOC105835919	0.0965666	0.308358	2.69181	0.00730316	UDP-glucosyltransferase 2	NA	gene_6859
LOC105836300	141.172	35.6135	-1.76036	0.00730316	translation initiation factor IF-2%2C transcript variant X2	CG12164	gene_9662
LOC118646386	0.145322	0.948081	2.78515	0.00730316	uncharacterized LOC118646386	NA	NA
LOC105837833	2.32615	1.12593	-0.821876	0.00736959	zwei Ig domain protein zig-8%2C transcript variant X3	dpr20	gene_8362
LOC114254557	0.857866	2.64403	1.45611	0.00736959	uncharacterized LOC114254557	NA	NA
LOC105835250	11.9216	5.0626	-1.31302	0.00737085	angiopoietin-2	CG41520	gene_10920
LOC105834519	7.99461	10.6418	0.723629	0.00737817	twinkle protein%2C mitochondrial%2C transcript variant X1	mtDNA-helicase	gene_3877
LOC118645914	3.36355	8.92623	1.56858	0.0073968	uncharacterized LOC118645914	NA	NA
LOC105830696	7.01062	4.3832	-0.634416	0.00744819	uncharacterized LOC105830696	Teh3	gene_7170
LOC105831084	423.738	326.625	-0.619239	0.00744819	ATP synthase subunit gamma%2C mitochondrial	ATPsyngamma	gene_10263
LOC105837976	56.9813	39.2951	-0.71653	0.00744819	arrestin domain-containing protein 2	Vdup1	gene_4983
LOC118644318	1.42306	2.71621	1.06475	0.00744819	uncharacterized LOC118644318	NA	NA
LOC118645964	24.739	57.0286	0.669049	0.00744819	uncharacterized LOC118645964	NA	NA
LOC105832767	22.7917	7.18986	-1.29076	0.00752739	proton channel OtopLc	NA	gene_1096
LOC105836265	2.92635	5.51166	0.707846	0.00753667	lysosomal aspartic protease	NA	NA
LOC105838373	3.96695	7.3495	0.691412	0.00753667	chromosome transmission fidelity protein 18 homolog	cutlet	gene_3636
LOC105839109	16.6051	50.226	0.865473	0.00753667	serine/threonine-protein phosphatase 2A regulatory subunit B'' subunit alpha%2C transcript variant X3	CG4733	gene_13932
LOC105835289	85.3335	64.6598	-0.599903	0.0075706	uncharacterized LOC105835289	toc	gene_10536
LOC105838817	5.01393	0.280675	-3.5084	0.00759834	mucin-2	NA	gene_2911
LOC105833076	36.0416	24.9426	-0.524162	0.00764854	pleckstrin homology domain-containing family M member 1	Plekhm1	gene_7360
LOC118646409	0.029492	0.142392	2.75978	0.00765325	putative uncharacterized protein DDB_G0282133	NA	NA
LOC105830734	3.09161	18.9844	2.94545	0.00765396	uncharacterized LOC105830734	Cpr72Ec, Cpr72Ea, Cpr72Eb	gene_1535
LOC118647272	0.936817	0.310886	-2.73899	0.00765801	uncharacterized LOC118647272	NA	NA
LOC105833830	12.656	16.7051	0.650294	0.00766574	deoxyribose-phosphate aldolase	Dera	gene_10587
LOC105835780	0.312701	0.574957	1.39234	0.00766574	putative gustatory receptor 28b%2C transcript variant X1	NA	gene_2080
LOC105840260	34.7471	17.5575	-1.2798	0.00766574	uncharacterized LOC105840260	CG33978	gene_12028
LOC118645923	2.42133	4.52896	0.765105	0.00766574	uncharacterized LOC118645923	NA	NA
LOC105836561	2.00169	3.46022	1.00748	0.00767467	pre-mRNA-processing-splicing factor 8	NA	NA
LOC105837819	4.21735	1.66175	-1.37984	0.00768451	sodium-dependent nutrient amino acid transporter 1%2C transcript variant X2	CG15279, List, CG8850, CG1698, CG4476, NAAT1	gene_2528
LOC105837428	155.863	105.45	-0.730174	0.00769411	extracellular matrix protein 2%2C transcript variant X2	Gp150	gene_2987
LOC105832346	81.0325	50.8575	-0.646127	0.00774744	aldehyde dehydrogenase%2C dimeric NADP-preferring%2C transcript variant X3	Aldh-III	gene_12531
LOC118647042	0.346349	0.648776	1.23288	0.00774744	uncharacterized LOC118647042	NA	NA
LOC114254404	14.2407	7.41019	-0.947988	0.00776086	uncharacterized LOC114254404%2C transcript variant X1	NA	gene_7622
LOC118647550	0.818572	1.42741	1.0789	0.00776086	putative nuclease HARBI1%2C transcript variant X3	CG12253	NA
LOC105830026	90.9091	60.0675	-0.539876	0.00779967	forkhead box protein K1%2C transcript variant X3	FoxK	gene_13714
LOC114253760	18.7781	13.7361	-0.623514	0.00779967	WD repeat-containing protein 26%2C transcript variant X2	CG7611	gene_1076
LOC105833220	130.239	87.6301	-0.725757	0.00783197	adenylosuccinate synthetase	AdSS	gene_9288
LOC105836234	382.557	302.703	-0.544141	0.00787693	transmembrane emp24 domain-containing protein bai%2C transcript variant X2	bai	gene_10113
LOC105837259	21.4512	16.0625	-0.572733	0.00787693	receptor-type tyrosine-protein phosphatase N2%2C transcript variant X2	IA-2	gene_13988
LOC105832385	261.746	217.668	-0.698655	0.00790728	small integral membrane protein 14	CG13585	gene_5999
LOC105836959	7.04246	2.62643	-1.9862	0.00791574	cell wall protein PRY3	Spn85F	gene_9851
LOC114254781	1.90279	4.77105	1.19441	0.00794072	uncharacterized LOC114254781	NA	NA
LOC118645208	2.72756	1.00476	-1.12483	0.00794072	uncharacterized LOC118645208%2C transcript variant X1	NA	NA
LOC105837847	20.6343	11.2619	-0.914185	0.00794995	uncharacterized LOC105837847%2C transcript variant X1	NA	gene_10141
LOC114254308	0.375281	1.29616	2.24186	0.00800228	uncharacterized LOC114254308	NA	gene_12185
LOC118647279	1.50872	2.64123	1.15482	0.00801742	uncharacterized LOC118647279	NA	NA
LOC105834841	10.3215	15.0399	0.56841	0.00805448	probable ATP-dependent RNA helicase DDX10%2C transcript variant X1	CG5800	gene_13899
LOC105837955	12.8433	8.39996	-1.39101	0.00805448	uncharacterized LOC105837955%2C transcript variant X2	CG42749	gene_2640
LOC105830038	4.78265	7.15493	0.654987	0.00807917	uncharacterized LOC105830038	bnl	gene_12770
LOC105839922	11.3236	6.27759	-0.824246	0.00818331	dopamine receptor 1%2C transcript variant X1	Dop1R1	gene_1545
LOC105830060	125.289	50.1676	-2.27413	0.008198	protein bassoon	Cpr64Ad	gene_9403
LOC105831281	8.98878	12.1483	0.361605	0.008198	DNA polymerase epsilon subunit 2	DNApol-epsilon58	gene_9317
LOC105837861	16.2145	27.3502	0.615984	0.008198	probable RNA-binding protein 19	CG3335	gene_6283
LOC105835866	83.6404	121.67	0.303465	0.0082023	guanine nucleotide-binding protein G(q) subunit alpha%2C transcript variant X7	Galphaq, CG30054, CG17760	gene_1852
LOC105830007	424.831	863.864	1.13306	0.00820891	ejaculatory bulb-specific protein 3	EbpIII	NA
LOC118646051	0.236942	0.507019	1.56316	0.00823076	eukaryotic translation initiation factor 5B-like%2C transcript variant X2	NA	NA
LOC114254670	6.52889	11.2579	0.817895	0.00827116	uncharacterized LOC114254670	NA	NA
LOC105834847	105.451	77.7005	-0.64332	0.00828894	ADP-ribosylation factor-like protein 6-interacting protein 1	Arl6IP1	gene_7442
LOC105838599	4.36114	2.03741	-0.802924	0.00830475	helix-loop-helix protein 1%2C transcript variant X2	HLH4C	gene_9009
LOC114255710	1.74771	3.66673	0.987199	0.00830475	uncharacterized LOC114255710	NA	NA
LOC118647263	1.82291	5.08143	1.14816	0.00830475	uncharacterized LOC118647263	NA	NA
LOC105834765	638.28	477.974	-0.694194	0.00832435	ATP synthase subunit d%2C mitochondrial%2C transcript variant X1	ATPsynD	gene_13866
LOC105840997	69.8773	42.602	-1.01438	0.00832435	uncharacterized LOC105840997%2C transcript variant X2	CG10311	gene_9712
LOC105838029	2.81638	1.21573	-1.06477	0.00833847	probable 4-coumarate--CoA ligase 3%2C transcript variant X2	NA	gene_9794
LOC105839294	97.2672	80.393	-0.515023	0.00833847	delta-1-pyrroline-5-carboxylate dehydrogenase%2C mitochondrial	CG6661, P5CDh2, P5CDh1	gene_7696
LOC118646150	11.6984	20.184	0.636103	0.00833847	uncharacterized LOC118646150	NA	NA
LOC105832449	10.3135	5.78914	-0.842705	0.00834673	pyrroline-5-carboxylate reductase 2%2C transcript variant X5	P5cr-2	gene_5027
LOC105838483	7.53069	11.4706	0.690059	0.00834673	DNA ligase 3%2C transcript variant X3	DNAlig3	gene_215
LOC105829309	69.5967	49.476	-0.574926	0.00841523	glutamine--fructose-6-phosphate aminotransferase [isomerizing] 2%2C transcript variant X1	Gfat1, Gfat2	gene_12066
LOC105834829	661.41	2145.54	1.79043	0.00841523	cuticle protein 38	NA	gene_13727
LOC105835706	0.932794	1.47095	0.942221	0.00841523	ionotropic receptor 75a	Ir31a, Ir75a, Ir75b, Ir75c	gene_4106
LOC105829139	80.2813	60.2145	-0.629598	0.00846407	27 kDa hemolymph protein	CG11378, CG14629, CG9917	gene_12723
LOC105836993	15.03	36.0067	0.766694	0.00846407	kinesin-like protein KIF21A%2C transcript variant X7	Klp31E	gene_13613
LOC105831575	47.1318	33.9009	-0.6932	0.00849284	zinc finger protein 37 homolog%2C transcript variant X5	NA	gene_9141
LOC105832487	30.8341	19.4368	-0.907754	0.00849284	amphoterin-induced protein 2	CG18480	gene_6292
LOC105836262	78.6652	50.4351	-0.881723	0.00851336	prostatic acid phosphatase	Acph-1	gene_1731
LOC105828258	1.86698	3.24534	1.21442	0.00852271	luciferin 4-monooxygenase-like%2C transcript variant X1	NA	gene_10119
LOC105829519	43.5865	28.7011	-0.83892	0.00852271	PRKC apoptosis WT1 regulator protein%2C transcript variant X6	NA	gene_9755
LOC105834838	15.0453	23.2697	0.525415	0.00852271	CCAAT/enhancer-binding protein zeta%2C transcript variant X1	CG7839	gene_13735
LOC105836046	14.1527	5.46507	-1.33741	0.00852271	protein spaetzle 3%2C transcript variant X3	spz3	gene_5548
LOC105837162	43.6277	30.9295	-0.64493	0.00852271	ubiquitin-conjugating enzyme E2-24 kDa%2C transcript variant X1	Ubc2	gene_11927
LOC105837346	220.978	159.474	-0.806896	0.00852271	elongation of very long chain fatty acids protein AAEL008004%2C transcript variant X1	CG31523	gene_11476
LOC105837850	155.792	129.376	-0.56614	0.00852271	uncharacterized LOC105837850	CG12163	gene_10139
LOC105839704	35.5489	23.7078	-0.481633	0.00852271	type 1 phosphatidylinositol 4%2C5-bisphosphate 4-phosphatase	CG6707	gene_11643
LOC105840458	7.69995	4.25042	-1.07298	0.00852271	cytosolic 10-formyltetrahydrofolate dehydrogenase%2C transcript variant X2	CG8665	gene_12786
LOC105829463	148.174	113.067	-0.659255	0.00853372	NEDD4 family-interacting protein 1-like	Ndfip	gene_1653
LOC105840982	7.22028	1.48679	-1.64548	0.00855433	endocuticle structural glycoprotein SgAbd-1	NA	NA
LOC118644571	19.18	27.9982	0.478021	0.00855433	nucleolar GTP-binding protein 2-like	Ns2	gene_6593
LOC105839390	18.2988	12.4461	-0.582112	0.00857467	vacuolar protein sorting-associated protein 33B	Vps33B	gene_5423
LOC114255531	9.41903	15.057	0.661936	0.00858682	uncharacterized LOC114255531	NA	gene_11854
LOC118644708	0.506116	0.852344	1.16798	0.00858682	uncharacterized LOC118644708	NA	NA
LOC114254740	8.46795	11.9496	0.545694	0.00859572	uncharacterized LOC114254740	NA	NA
LOC118645470	0.79685	2.43062	1.57852	0.00859572	uncharacterized LOC118645470	NA	NA
LOC105838697	18.9679	29.0651	0.610811	0.00859671	guanine nucleotide-binding protein-like 3 homolog	Ns1	gene_11743
LOC105838966	20.953	15.4924	-0.765025	0.00859671	(Lyso)-N-acylphosphatidylethanolamine lipase%2C transcript variant X1	puml	gene_10532
LOC105840829	1.3366	3.01656	0.974673	0.00859671	cilia- and flagella-associated protein 206	CG13436	gene_1196
LOC105839172	30.3613	19.099	-0.699304	0.00865902	iron-sulfur cluster co-chaperone protein HscB%2C transcript variant X2	Hsc20	gene_7415
LOC105835705	42.8833	30.2873	-0.637592	0.00873078	male-enhanced antigen 1	CG14341	gene_11224
LOC118646758	0.072034	0.164971	1.82415	0.00873929	uncharacterized LOC118646758	NA	NA
LOC105838433	41.0269	25.7459	-0.903654	0.00874985	uncharacterized LOC105838433%2C transcript variant X2	NA	gene_8479
LOC105830292	44.9399	36.7142	-0.670628	0.00879535	7-methylguanosine phosphate-specific 5'-nucleotidase	cN-IIIB	gene_8424
LOC105828959	8.62857	12.652	0.822374	0.0088173	uncharacterized LOC105828959	CG13921	gene_3686
LOC105832683	145.021	138.2	-0.488719	0.0088173	fatty acid hydroxylase domain-containing protein 2%2C transcript variant X2	CG1998, CG11162	gene_6222
LOC105833686	32.3841	19.317	-0.858083	0.0088173	uncharacterized LOC105833686%2C transcript variant X1	CG16926	gene_15190
LOC105835318	62.5537	99.3305	0.611584	0.0088173	NEDD8	Nedd8	gene_10301
LOC118645538	2.36006	5.66384	1.22975	0.0088173	DNA transposase THAP9	NA	NA
LOC105830842	2530.36	1984.62	-0.529757	0.00884381	60S ribosomal protein L15	RpL15	gene_12137
LOC105837392	11.4019	17.6895	0.98286	0.00884381	uncharacterized LOC105837392	NA	gene_3671
LOC105839675	52.7244	41.1815	-0.484146	0.00884381	uncharacterized LOC105839675%2C transcript variant X1	Schip1	gene_13519
LOC105832308	11.8883	19.51	0.533954	0.00885889	TATA box-binding protein-associated factor RNA polymerase I subunit B%2C transcript variant X1	TAF1B	gene_13813
LOC105834426	4.83838	2.51293	-1.10576	0.00886761	facilitated trehalose transporter Tret1%2C transcript variant X3	NA	gene_1414
LOC114254648	2.51206	3.77089	0.723645	0.0089513	uncharacterized LOC114254648	NA	NA
LOC105831049	35.8942	18.0437	-0.922398	0.00905662	sal-like protein 1	NA	gene_6829
LOC105839158	25.2137	13.4342	-0.696643	0.00907615	synaptotagmin-4	Syt4	gene_13606
LOC105829649	140.825	202.499	0.281176	0.00908584	ATP-dependent RNA helicase WM6%2C transcript variant X2	Hel25E	gene_9211
LOC105830213	9.00232	13.3846	0.536196	0.00908584	serine/threonine-protein kinase STK11%2C transcript variant X1	Lkb1	gene_1331
LOC105836459	107.256	22.6524	-1.71998	0.00908584	protein obstructor-E	CG43218, obst-B	gene_2669
LOC105839466	7.34227	13.2114	0.762646	0.00908584	protein yellow-like%2C transcript variant X2	NA	gene_3855, gene_11782
LOC118644443	0.0756162	0.137875	1.94401	0.00914929	uncharacterized LOC118644443	NA	gene_4623, gene_10093, gene_10813, gene_13306, gene_2535, gene_8109, gene_10856, gene_14411, gene_15132
LOC105834783	61.9257	49.6845	-0.645741	0.00916643	uncharacterized LOC105834783	NA	gene_13877
LOC105831643	5.82225	3.14812	-0.763656	0.00916789	esterase E4	NA	gene_3252
LOC105832695	21.6446	15.3862	-0.499713	0.00918132	uncharacterized LOC105832695	CG44085	NA
LOC118644060	17.1122	8.91397	-0.97743	0.00929806	uncharacterized LOC118644060	NA	gene_3805
LOC105834421	36.298	27.1006	-0.477675	0.00931661	sorting nexin lst-4	SH3PX1	gene_7371
LOC105834001	21.9172	18.68	-0.371785	0.00934735	zinc finger CCCH domain-containing protein 14	Nab2	gene_11086, gene_7225
LOC118645271	10.1919	20.1056	1.01004	0.00934735	MATH and LRR domain-containing protein PFE0570w-like%2C transcript variant X1	NA	NA
LOC105839101	21.6536	12.6854	-0.954567	0.00935407	perilipin-1%2C transcript variant X1	NA	gene_5705
LOC105837281	0.363252	0.689131	1.26026	0.00936588	probable RNA-directed DNA polymerase from transposon X-element	NA	NA
LOC105835108	42.9849	32.2703	-0.592438	0.00936605	mitochondrial inner membrane protease subunit 1	CG9240	gene_12835
LOC105831147	0.528971	1.87755	1.36824	0.0093685	UDP-glucosyltransferase 2	NA	gene_4572
LOC105838881	10.9111	0.921398	-4.12199	0.0093685	uncharacterized LOC105838881	NA	gene_13980
LOC105839910	24.446	13.8587	-1.04838	0.00942631	serine proteinase stubble%2C transcript variant X6	CG8172	gene_3917
LOC105833014	0	0.223387	7.31014	0.00946102	lipase 3	CG31871, CG7329, CG18302, CG18301, Lip4	gene_13776
LOC118647853	0.122457	0.319423	2.0863	0.00949681	uncharacterized LOC118647853	NA	NA
LOC105840423	1.05416	2.12252	1.07967	0.00951313	dynein intermediate chain 3%2C ciliary	NA	gene_2008
LOC105830566	8.13087	16.7245	0.697503	0.00959594	ribosome biogenesis protein BOP1 homolog	CG5033	gene_10394
LOC105835861	26.6803	20.5444	-0.54329	0.00959594	TBC1 domain family member 22B%2C transcript variant X1	CG5745	gene_13489
LOC118645780	0.0150621	0.0823577	4.3517	0.00978836	uncharacterized LOC118645780	NA	gene_4673
LOC105834681	0.304874	0.454771	1.26429	0.00985429	uncharacterized LOC105834681	NA	gene_2053, gene_2054, gene_2052, gene_2056, gene_2055
LOC105836987	10.4361	15.1496	0.528641	0.00985429	uncharacterized LOC105836987%2C transcript variant X12	NA	gene_6313
LOC105828730	13.8555	22.7684	0.40052	0.0098721	E3 ubiquitin-protein ligase HUWE1%2C transcript variant X9	HUWE1	gene_4484
LOC105838588	79.9884	56.4343	-0.577667	0.00987952	Golgi SNAP receptor complex member 1	Gos28	gene_14880
LOC118644405	1.92008	2.81178	1.14348	0.00988884	THAP domain-containing protein 1-like%2C transcript variant X1	NA	gene_4136
LOC105835982	83.2896	45.5249	-0.798565	0.00996456	sphingomyelin phosphodiesterase%2C transcript variant X2	CG3376	gene_3831
LOC118648364	3.94569	7.69255	0.898682	0.0100659	uncharacterized LOC118648364	NA	NA
LOC105838127	5.77677	3.95292	-0.656041	0.0101261	putative zinc metalloproteinase YIL108W%2C transcript variant X1	CG6294	gene_4467
LOC105830841	7.94881	4.16504	-0.72874	0.0101808	zinc finger protein 709-like	NA	gene_12138
LOC105839204	135.911	107.142	-0.604816	0.0102004	pleckstrin homology domain-containing family F member 2%2C transcript variant X1	rush	gene_6301
LOC105831553	15.7756	11.8801	-0.593463	0.0103545	solute carrier family 17 member 9%2C transcript variant X1	MFS18	gene_5588
LOC105833660	53.7809	87.5444	0.419672	0.0103545	liprin-alpha-1%2C transcript variant X25	Liprin-alpha	gene_14566
LOC114255160	3.01296	5.90499	0.924997	0.0103545	uncharacterized LOC114255160%2C transcript variant X2	NA	NA
LOC114255164	1.78545	2.73537	0.714907	0.0103545	uncharacterized LOC114255164	NA	NA
LOC118645121	1.60352	2.62133	1.02435	0.0103545	uncharacterized LOC118645121	NA	NA
LOC105839453	153.56	64.6276	-1.18933	0.0105015	chitin deacetylase 1	Cda4	gene_8555
LOC118646984	3.42576	5.35644	0.863767	0.0105015	uncharacterized LOC118646984	NA	NA
LOC105836133	9.34546	20.0557	0.744239	0.0105679	uncharacterized LOC105836133%2C transcript variant X3	ZAP3	gene_7165
LOC118644049	6.45008	11.3101	0.92649	0.0106219	cytochrome P450 18a1-like%2C transcript variant X3	Cyp18a1	gene_4293
LOC105837606	2.98615	16.2659	1.86025	0.0106323	uncharacterized LOC105837606	NA	gene_6938
LOC105836231	18.4242	11.9719	-0.746144	0.010648	uncharacterized LOC105836231%2C transcript variant X1	inaF-D	gene_10272
LOC105834508	39.065	15.5642	-0.820559	0.0106559	myo-inositol 2-dehydrogenase	NA	gene_12729, gene_12730
LOC105836765	142.63	131.536	-0.445359	0.0106619	ubiquitin-conjugating enzyme E2-17 kDa%2C transcript variant X2	Ubc6	gene_950
LOC118644221	2.5479	28.5606	2.53548	0.01073	transmembrane protease serine 9-like	NA	NA
LOC105828451	5.44328	4.14871	-0.593931	0.0107422	putative transcription factor SOX-15	Sox15	gene_10906
LOC105834251	3.24651	1.90024	-0.491694	0.0107422	amino acid transporter AVT1C	mah	gene_10174
LOC105835728	11.3643	8.15695	-0.590175	0.0107422	dipeptidase 1	NA	gene_2801
LOC105835734	35.3232	66.0416	0.595774	0.0107585	p21-activated protein kinase-interacting protein 1-like	CG9123, CG12608	gene_2999
LOC105840083	13.5375	7.48945	-0.857986	0.0107667	putative inorganic phosphate cotransporter	CG3036	gene_10794, gene_7710
LOC105832030	20.8036	14.1164	-0.645617	0.010788	uncharacterized LOC105832030%2C transcript variant X5	CG1806	gene_11917
LOC105835481	88.9253	58.9491	-0.762169	0.0108167	uncharacterized LOC105835481	CG12581	gene_13503
LOC105831018	26.5561	42.1229	0.531483	0.0108656	ribosome biogenesis protein BMS1 homolog	CG7728	gene_11114
LOC105836006	8.56858	1.912	-1.80605	0.0109329	uncharacterized LOC105836006	CG34316	gene_12650
LOC105837000	204.974	170.735	-0.525082	0.0109329	fumarylacetoacetate hydrolase domain-containing protein 2%2C transcript variant X2	CG6028	gene_1631
LOC118646288	0.539463	1.24172	1.59884	0.0109329	uncharacterized LOC118646288	NA	NA
LOC105834436	40.5094	29.6107	-0.575347	0.0110066	peroxisomal membrane protein PEX13	Pex13	gene_8993
LOC118644481	0.901819	1.70507	0.855947	0.0110514	uncharacterized LOC118644481	NA	NA
LOC105836339	45.4042	41.9546	-0.398055	0.0110786	glycoprotein-N-acetylgalactosamine 3-beta-galactosyltransferase 1%2C transcript variant X7	CG8708, C1GalTA, CG2983, CG18558	gene_10724
LOC105840796	20.0053	32.4202	0.538666	0.0110786	dual specificity protein phosphatase 19	Mkp	gene_7055
LOC118645855	8.29786	10.9164	0.503766	0.0110786	uncharacterized LOC118645855	NA	NA
LOC105828262	26.568	20.6794	-0.474188	0.0110831	rho GTPase-activating protein 20%2C transcript variant X3	NA	gene_4259
LOC105829361	5.09819	7.38813	0.756939	0.0110831	methylenetetrahydrofolate reductase%2C transcript variant X5	CG7560	gene_12910
LOC105834392	45.1267	28.2804	-0.699063	0.0110831	SH3 domain-binding glutamic acid-rich protein homolog%2C transcript variant X1	Sh3beta	gene_6437
LOC105832884	35.1209	30.3427	-0.360616	0.0110874	eukaryotic translation initiation factor 4E type 2	eIF4EHP	gene_15460
LOC105829385	133.546	25.7569	-1.51368	0.0111377	uncharacterized LOC105829385	NA	gene_12756
LOC105834965	277	99.5929	-1.1454	0.0111377	CCAAT/enhancer-binding protein	slbo	gene_13919
LOC105833060	41.9099	30.7805	-0.528271	0.0111482	protein FAM114A2%2C transcript variant X4	CG9590	gene_13527
LOC105840662	165.339	333.143	0.469932	0.0111482	RNA-binding protein 1%2C transcript variant X3	Rbp1-like, Rbp1	gene_2665
LOC105835691	2225.16	1665.9	-0.76831	0.0111546	40S ribosomal protein S11	RpS11	gene_8699, gene_8392
LOC118644200	9.56324	6.65615	-0.521273	0.0111546	ras association domain-containing protein 8-like	RASSF8	gene_9524
LOC118647531	11.9418	21.9578	0.914707	0.011157	uncharacterized LOC118647531	NA	NA
LOC105834650	41.0262	61.6959	0.513413	0.0111864	mothers against decapentaplegic homolog 2	Dad	gene_10512
LOC114255056	0.0223884	0.05884	1.99721	0.0111864	cilia- and flagella-associated protein 251-like%2C transcript variant X2	NA	NA
LOC105835278	69.8784	163.052	0.748655	0.0111953	leucine-rich repeat and immunoglobulin-like domain-containing nogo receptor-interacting protein 3%2C transcript variant X1	CG16974	gene_1654
LOC114253716	0.189306	1.94021	2.57165	0.0111953	ornithine aminotransferase%2C mitochondrial-like	NA	NA
LOC105837778	7.94644	4.91581	-0.571179	0.011226	lysophosphatidylserine lipase ABHD12%2C transcript variant X1	CG15111	gene_5770
LOC118645718	0.0951583	0.267398	1.86067	0.011226	uncharacterized LOC118645718	NA	NA
LOC105836417	118.963	66.8207	-1.27283	0.0112308	uncharacterized LOC105836417	NA	gene_3050
LOC105837733	18.5416	1.86802	-2.55375	0.0112373	circadian clock-controlled protein daywake	NA	gene_11237
LOC118647959	3.56094	5.40058	0.671564	0.0112539	uncharacterized LOC118647959	NA	NA
LOC105828461	54.6243	42.057	-0.580667	0.0113642	PTB domain-containing engulfment adapter protein 1%2C transcript variant X2	ced-6	gene_1762
LOC114255280	0	0.022726	3.44682	0.0113642	uncharacterized LOC114255280	NA	NA
LOC105831218	16.1047	11.6673	-1.50962	0.0114252	zinc metalloproteinase nas-8	CG5715, CG6763	gene_11317
LOC105836184	46.5426	89.6428	0.440017	0.0114252	syntaxin-1A%2C transcript variant X2	Syx1A	gene_7099
LOC105836950	69.3256	120.686	0.546165	0.0114531	nucleolar protein 58	nop5	gene_11148, gene_14673
LOC105831707	29.6176	17.8798	-0.691515	0.0114945	ubiquitin-conjugating enzyme E2 J1	NA	gene_12186
LOC105828686	2.46657	7.05551	0.917534	0.0115022	uncharacterized LOC105828686%2C transcript variant X1	NA	gene_11167
LOC105834680	0.334588	0.506394	1.26805	0.0115079	uncharacterized LOC105834680	NA	gene_2059
LOC118645650	6.23019	9.3852	0.606723	0.0115126	uncharacterized LOC118645650	NA	NA
LOC105832485	55.4704	38.9784	-0.747287	0.0115216	zinc finger protein 395%2C transcript variant X1	Glut4EF	gene_6744
LOC105828789	33.3953	25.9354	-0.565825	0.0115374	OTU domain-containing protein 7B%2C transcript variant X1	NA	gene_13584
LOC105829765	12.3504	27.1465	0.893728	0.0115374	histone H1-III-like	His1_CG31617, His1_CG33804, His1_CG33810, His1_CG33813, His1_CG33816, His1_CG33819, His1_CG33822, His1_CG33825, His1_CG33828, His1_CG33831, His1_CG33837, His1_CG33840, His1_CG33843, His1_CG33846, His1_CG33849, His1_CG33852, His1_CG33864, His1_CG33801, His1_CG33807, His1_CG33855, His1_CG33858, His1_CG33861, His1_CG33834	gene_4790
LOC105836845	294.469	169.842	-0.81746	0.0115374	transcription factor SPT20 homolog	Msr-110	gene_9274
LOC114253743	9.47528	4.54202	-1.66134	0.0115549	ADP-ribosylation factor-like protein 3	CG17819, dnd	gene_1201
LOC105828022	19.7499	15.7579	-0.440077	0.0115833	multifunctional methyltransferase subunit TRM112-like protein%2C transcript variant X1	CG12975	gene_1327
LOC105837289	37.9117	90.3311	0.619359	0.0116175	uncharacterized LOC105837289%2C transcript variant X3	NA	gene_1013
LOC105833048	132.82	33.0019	-1.61183	0.0116289	putative fatty acyl-CoA reductase CG5065%2C transcript variant X1	CG1441	gene_4141
LOC105829706	1.24098	3.60453	1.53332	0.0116914	uncharacterized LOC105829706	NA	NA
LOC105830956	28.3471	12.8035	-1.11586	0.0116914	protein croquemort%2C transcript variant X6	crq	gene_8322
LOC105840682	11.2294	18.2158	0.54171	0.0116914	nucleolar complex protein 3 homolog%2C transcript variant X1	CG1234	gene_10156
LOC118645062	0.264708	0.720739	1.60831	0.0116914	uncharacterized LOC118645062	NA	NA
LOC118647218	1.93683	2.96574	0.71694	0.0116914	uncharacterized LOC118647218	NA	NA
LOC114254704	7.79208	5.28373	-0.770168	0.0116944	uncharacterized LOC114254704	NA	NA
LOC105830240	45.5211	36.0753	-0.427764	0.0117067	phosphatidylinositol 4-kinase beta%2C transcript variant X1	fwd	gene_6323
LOC105835295	29.9083	22.4492	-0.54437	0.0117235	sorting nexin-17%2C transcript variant X5	Snx17	gene_10710
LOC105835410	6.95646	1.9689	-1.50143	0.0117235	chitin deacetylase 1	ChLD3	gene_6281
LOC105836004	4.01431	6.01154	0.631764	0.0117235	nuclear RNA export factor 1%2C transcript variant X1	NA	gene_12648
LOC105836488	27.1239	15.6345	-0.785642	0.0117235	iron-sulfur cluster assembly 1 homolog%2C mitochondrial%2C transcript variant X2	NA	NA
LOC105835183	65.817	40.7631	-0.925224	0.0117388	synaptic vesicle glycoprotein 2B%2C transcript variant X1	CG3168	gene_8672
LOC105834917	12.3085	8.63261	-0.44369	0.0117951	Hermansky-Pudlak syndrome 3 protein homolog%2C transcript variant X1	CG14562	gene_3933
LOC118646582	5.94662	4.68843	-0.498227	0.011811	uncharacterized LOC118646582	NA	NA
LOC118646876	0.0961659	0.429896	2.16014	0.0118672	uncharacterized LOC118646876	NA	gene_5183, gene_4406, gene_12468, gene_12445, gene_15515, gene_2551, gene_14723, gene_5454, gene_7766, gene_5425, gene_6902, gene_5325, gene_10251, gene_3244, gene_3270, gene_3369, gene_14417, gene_7954, gene_5346, gene_7974, gene_15243, gene_14437, gene_8860, gene_3425, gene_11420, gene_14317, gene_54, gene_15128, gene_5540, gene_10828, gene_10426, gene_5554, gene_8066, gene_14518, gene_323, gen…
LOC118646332	67.1537	48.5039	-0.585076	0.0119046	uncharacterized LOC118646332	NA	NA
LOC118647800	0.100828	0.325109	2.10032	0.0119287	glutamic acid-rich protein-like	NA	NA
LOC105828341	251.951	177.84	-0.594444	0.0119571	lactoylglutathione lyase%2C transcript variant X2	Glo1	gene_13277
LOC105833301	10.7072	5.8984	-0.845336	0.0119571	excitatory amino acid transporter	NA	gene_13178
LOC105835376	17.8453	7.47219	-1.10495	0.0119571	synaptic vesicle glycoprotein 2B%2C transcript variant X3	CG3690, CG14691, CG31272	gene_8818
LOC118645616	1.25274	1.65473	0.63974	0.0119571	uncharacterized LOC118645616	NA	NA
LOC105831628	32.4557	90.9109	0.905912	0.0119735	activated Cdc42 kinase-like%2C transcript variant X5	Ack-like	gene_10804
LOC105835895	6.72419	16.1707	0.863748	0.0119819	neural Wiskott-Aldrich syndrome protein%2C transcript variant X2	WASp	gene_12496
LOC105834706	0.226299	0.89018	1.93288	0.0120363	uncharacterized LOC105834706	osk	gene_732
LOC105834604	28.3883	19.7183	-0.606486	0.0120537	nuclear receptor-binding factor 2%2C transcript variant X1	NA	gene_15031
LOC105838268	0	0.165136	4.50098	0.0121159	gephyrin	NA	gene_5710, gene_5712, gene_5708, gene_5709, gene_5711
LOC118644978	2.35611	4.44492	0.869812	0.0121514	uncharacterized LOC118644978	NA	NA
LOC118646385	4.67139	1.0118	-1.58362	0.0121514	uncharacterized LOC118646385	NA	NA
LOC105837063	1402.03	275.352	-2.54078	0.0121535	cuticle protein 64	NA	gene_13535
LOC105832256	29.3271	9.95229	-1.4097	0.012166	fatty acyl-CoA reductase wat%2C transcript variant X1	NA	gene_1811
LOC105836131	87.6225	63.451	-0.617525	0.0121925	U6 snRNA-associated Sm-like protein LSm1	LSm1	gene_7162
LOC118645901	0.164648	0.30942	1.5069	0.0121925	uncharacterized LOC118645901	NA	gene_4181
LOC118647068	7.9051	15.9663	0.846073	0.0121925	uncharacterized LOC118647068	NA	NA
LOC105829015	43.5048	34.5147	-0.525522	0.0122297	flotillin-1%2C transcript variant X1	Flo1	gene_4283
LOC105829554	0.27909	1.34223	2.65992	0.0122297	major royal jelly protein 1	yellow-g	gene_9895
LOC105832110	38.438	30.236	-0.55732	0.0122297	growth hormone-regulated TBC protein 1-A	CG5916	gene_6267
LOC105832700	82.7623	51.9367	-0.749858	0.0122297	uncharacterized LOC105832700%2C transcript variant X2	Drat	gene_6230
LOC105836927	53.9791	40.5849	-0.486535	0.0122297	serine/threonine-protein kinase tricornered%2C transcript variant X5	trc	gene_12413
LOC105838266	0.162677	0.312582	1.75205	0.0122297	uncharacterized LOC105838266%2C transcript variant X2	NA	gene_6658
LOC118647664	0.334349	0.701042	1.21218	0.0122297	uncharacterized LOC118647664	NA	NA
LOC105835969	94.3193	69.7673	-0.62958	0.0125264	sterol regulatory element-binding protein 1	SREBP	gene_2123
LOC105830626	1.67146	0.52219	-1.7887	0.012559	odorant receptor 13a	NA	gene_12803
LOC105832769	3.41097	5.20172	0.562596	0.012559	probable ATP-dependent RNA helicase DHX34%2C transcript variant X2	CG32533	gene_14614
LOC114254119	0.33227	1.30972	1.72458	0.012559	uncharacterized LOC114254119	NA	NA
LOC105831145	15.7321	13.1347	-0.5588	0.0125835	uncharacterized LOC105831145	gcm	gene_15016
LOC118648195	0.0152817	2.70936	8.74509	0.012635	uncharacterized LOC118648195	NA	gene_2163, gene_8543, gene_4609, gene_4369, gene_24, gene_14632, gene_10416, gene_1847, gene_9636, gene_14029
LOC105839603	6.29635	9.64701	0.701749	0.0126389	probable ATP-dependent RNA helicase DDX28	Dbp21E2	gene_12049
LOC118645189	0	0.802189	4.38854	0.0127235	uncharacterized LOC118645189	NA	NA
LOC118644805	0.862503	0.148866	-1.62276	0.012741	uncharacterized LOC118644805	NA	NA
LOC105831309	2.79777	0.888298	-1.32138	0.0127527	uncharacterized LOC105831309%2C transcript variant X2	CG31663	gene_10736
LOC118647251	0.639518	1.31829	1.58273	0.0127527	cilia- and flagella-associated protein 251-like	NA	NA
LOC105839336	13.8919	31.6951	0.770602	0.0127849	transcription factor IIIB 90 kDa subunit	Brf	gene_5264
LOC105828913	46.0143	32.9177	-0.619986	0.0127907	uncharacterized LOC105828913	beat-Ib, beat-Ic, beat-Ia	gene_11547
LOC118646401	18.953	43.338	1.01988	0.0128131	uncharacterized LOC118646401	NA	NA
LOC105827943	5.57474	8.42446	0.813276	0.0128133	uncharacterized LOC105827943	NA	gene_1476
LOC105836806	0.29549	0.671147	1.33903	0.0128133	Bardet-Biedl syndrome 4 protein homolog%2C transcript variant X1	BBS4	gene_13617
LOC105833761	0.447807	0.739813	0.93788	0.0128319	tyrosine-protein kinase hopscotch	hop	gene_7280
LOC105836665	9.20125	13.4714	0.530001	0.0128494	protein PTCD3 homolog%2C mitochondrial	CG4679	gene_13651
LOC105837422	7.30794	14.2327	0.686144	0.0128494	bifunctional coenzyme A synthase	Ppat-Dpck	gene_14359
LOC118647369	0.0361033	0.121705	2.4028	0.0128494	uncharacterized LOC118647369	NA	gene_2077
LOC105834295	120.445	84.4258	-0.572697	0.0129503	multivesicular body subunit 12B	Mvb12	gene_12558
LOC105835955	6.37106	9.73923	0.552808	0.0129567	integrator complex subunit 10%2C transcript variant X1	IntS10	gene_6475
LOC105832022	9.69307	15.1294	0.653859	0.013035	ribosome production factor 2 homolog	Non3	gene_14177, gene_3540
LOC114255446	21.5659	89.9197	1.84751	0.0130396	protein G12	CG15712, jtb, CG4409	NA
LOC105832055	5.06786	12.0284	0.893092	0.0131202	uncharacterized LOC105832055%2C transcript variant X4	Sara	gene_5842
LOC105833182	23.3259	17.6248	-0.517166	0.0131416	protein zer-1 homolog	CG12084	gene_12325
LOC114254159	0.196597	0.205135	0.82582	0.0131584	gem-associated protein 5	rig	gene_6157
LOC105829095	30.7892	23.4265	-0.631428	0.0132554	cubilin%2C transcript variant X1	CG34370	gene_13722
LOC118645115	0.259171	0.513401	1.20188	0.0132554	uncharacterized LOC118645115%2C transcript variant X2	NA	NA
LOC105827789	27.334	22.0411	-0.632628	0.0133703	RPA-interacting protein	Ripalpha	gene_5103
LOC105829311	1.9466	2.86464	0.744244	0.0133865	probable ATP-dependent RNA helicase spindle-E%2C transcript variant X2	NA	gene_10167
LOC118646574	7.16904	4.40957	-0.746973	0.0133865	uncharacterized LOC118646574	NA	NA
LOC105836421	257.367	224.5	-0.498154	0.0134172	GTP-binding protein SAR1b%2C transcript variant X1	Sar1	gene_3132
LOC105833281	8.58671	5.16549	-0.942257	0.0134889	heparan sulfate glucosamine 3-O-sulfotransferase 3A1%2C transcript variant X1	Hs3st-B	gene_5059
LOC105831463	53.8631	38.2794	-0.498187	0.0135468	RCC1 and BTB domain-containing protein 1	NA	gene_332, gene_8942, gene_331
LOC105831588	29.4732	19.9306	-0.56294	0.0135647	beta-1%2C4-galactosyltransferase 7	beta4GalT7	gene_1161
LOC105829040	26.0515	20.1451	-0.520474	0.0137259	peroxisomal membrane protein PMP34%2C transcript variant X2	PMP34	gene_10308
LOC105829568	57.2503	51.9593	-0.51995	0.0138015	prosaposin	Sap-r	gene_10504
LOC105834117	8.62966	6.09167	-0.638703	0.0138015	synapsin%2C transcript variant X2	Syn	gene_2030
LOC105836976	34.0588	30.0645	-0.384221	0.0138015	caskin-1%2C transcript variant X2	ckn	gene_1450
LOC105839452	2.81331	4.41591	0.658577	0.0138015	transmembrane protein 62%2C transcript variant X2	NA	gene_8556
LOC105839649	20.7707	15.5367	-0.680333	0.0138015	DNA ligase 1	sals	gene_13484
LOC118646985	0.486352	1.61662	1.28534	0.0138015	uncharacterized LOC118646985%2C transcript variant X2	NA	NA
LOC105834014	0.213848	0.424137	1.26829	0.0138254	charged multivesicular body protein 4c%2C transcript variant X1	NA	NA
LOC105840448	20.584	40.2627	0.588313	0.0138254	uncharacterized LOC105840448%2C transcript variant X3	NA	gene_8786
LOC105839668	16.1029	26.1996	0.489947	0.0138507	uncharacterized LOC105839668%2C transcript variant X2	Xxylt	gene_4174
LOC105841077	20.4431	13.3963	-0.937569	0.0139694	GRB2-associated-binding protein 2	dos	gene_13151
LOC105833262	7.65831	9.84708	0.487281	0.0140134	integrator complex subunit 11%2C transcript variant X1	IntS11	gene_6573
LOC118645262	69.5795	149.991	1.18281	0.0140134	farnesyl pyrophosphate synthase-like	Fpps	gene_9519
LOC105839969	44.5805	9.07485	-1.90665	0.0140722	circadian clock-controlled protein daywake%2C transcript variant X2	NA	gene_11277
LOC105839552	2011.53	1763.6	-0.551165	0.0140961	40S ribosomal protein S15Aa	RpS15Ab, RpS15Aa	gene_12391
LOC105836961	15.8241	9.02821	-0.618521	0.0141013	docking protein 3	Dok	gene_9674
LOC118648651	2.06316	4.98156	1.18998	0.0141209	uncharacterized LOC118648651	NA	NA
LOC105834489	7.97948	15.354	0.806384	0.0142272	pumilio homolog 3	peng	gene_14890
LOC114254797	10.3969	6.02361	-0.890698	0.0142272	uncharacterized LOC114254797	NA	NA
LOC105829705	0.793283	2.19466	1.46528	0.0142704	uncharacterized LOC105829705	NA	NA
LOC105829583	28.4877	22.3531	-0.432239	0.0143766	uncharacterized LOC105829583	NA	gene_5081
LOC105831123	6.12108	2.6775	-1.49937	0.0143766	transmembrane protease serine 11G	CG9372	gene_1280
LOC105834759	126.638	41.5616	-2.11133	0.0143766	uncharacterized LOC105834759	NA	gene_13867
LOC105839089	8.44993	4.88768	-0.785614	0.0143766	acetylcholine receptor subunit beta-like 2	nAChRbeta2	gene_14178
LOC105839998	76.1081	53.5654	-0.737889	0.0143766	uncharacterized LOC105839998%2C transcript variant X1	NA	gene_6005
LOC105829071	419.253	253.15	-0.825869	0.0143889	uncharacterized LOC105829071	NA	gene_2108
LOC105829354	38.1733	28.498	-0.560042	0.0144355	uncharacterized LOC105829354%2C transcript variant X1	CG14321	gene_5091
LOC105837314	76.3092	61.2921	-0.523146	0.0144355	sialin%2C transcript variant X2	CG9864	gene_14285
LOC118647926	0.438202	1.65994	1.83081	0.0145163	uncharacterized LOC118647926	NA	gene_14557, gene_5850, gene_14410, gene_4608
LOC105833031	9.26628	15.8576	0.64749	0.0145491	E3 ubiquitin-protein ligase HECTD1%2C transcript variant X3	Ufd4	gene_15278
LOC118645457	0.944508	1.43353	0.786408	0.0145491	uncharacterized LOC118645457	NA	NA
LOC118644494	2.1682	6.07894	1.42963	0.0146129	uncharacterized LOC118644494	NA	NA
LOC105830817	23.8512	15.1405	-1.06711	0.01462	tyrosine kinase receptor Cad96Ca%2C transcript variant X1	Cad96Ca	gene_15173
LOC105833666	31.2821	19.0629	-0.852892	0.01462	sterol O-acyltransferase 1	CG8112	gene_381, gene_377, gene_382, gene_380, gene_378, gene_379
LOC105838728	35.558	24.1439	-0.56339	0.01462	DCN1-like protein 1	SCCRO	gene_11882
LOC118647866	1.46752	2.0162	0.469663	0.0146466	glutamate receptor 1-like	NA	gene_1590
LOC118647526	0.527227	1.13231	2.08867	0.014666	histone-lysine N-methyltransferase%2C H3 lysine-79 specific-like	NA	NA
LOC105830836	4.59179	1.30829	-1.10154	0.0146739	uncharacterized LOC105830836	NA	NA
LOC118644046	1.58823	2.38529	0.797689	0.0147128	vanin-like protein 1%2C transcript variant X1	NA	gene_727, gene_726
LOC105832959	13.42	29.8212	0.640779	0.0147536	UBX domain-containing protein 6	Gint3	gene_6705
LOC105834256	57.7191	50.5857	-0.308807	0.0147536	PWWP domain-containing protein 2A	NA	gene_15185
LOC105831466	16.1086	12.3658	-0.40559	0.0147544	leucine-rich repeats and immunoglobulin-like domains protein 3%2C transcript variant X2	lbk	gene_8762
LOC118644543	0.0545444	0.382786	2.75331	0.0147544	uncharacterized LOC118644543	NA	gene_3171
LOC105838976	15.5245	21.5525	0.481469	0.0147755	F-BAR domain only protein 2%2C transcript variant X4	CG8176	gene_489
LOC105837312	50.9584	37.2571	-0.554962	0.0148033	uncharacterized LOC105837312%2C transcript variant X2	CG1674	gene_14351
LOC118645125	2.44228	3.62642	0.727265	0.0148494	uncharacterized LOC118645125	NA	NA
LOC105832400	0	0.10665	7.86362	0.0148944	general odorant-binding protein 56a	Obp51a, Obp56f, Obp56d, Obp56e, Obp56a	gene_9822, gene_13822
LOC105838984	78.2096	26.6743	-1.00693	0.0149171	uncharacterized LOC105838984	NA	NA
LOC105832947	139.189	94.5547	-0.568709	0.014987	uncharacterized LOC105832947	NC2alpha	gene_12838
LOC105830364	24.172	43.1284	0.465317	0.0150105	uncharacterized LOC105830364%2C transcript variant X8	NA	gene_7051
LOC105837028	11.7137	6.47842	-1.35954	0.0150355	lipase 3%2C transcript variant X1	Lip1	gene_8624, gene_5357, gene_276, gene_8623, gene_240
LOC105840930	1831.81	417.415	-2.23843	0.0151173	cuticle protein 16.5%2C transcript variant X2	CG42323	gene_1490
LOC118645881	5.82442	9.45563	0.764691	0.0151679	uncharacterized LOC118645881%2C transcript variant X4	NA	gene_4136
LOC118645428	3.66893	6.62691	0.701724	0.0152468	solute carrier family 2%2C facilitated glucose transporter member 8-like	sut4, CG6484, CG10960	gene_9868
LOC118646862	3.411	9.66334	1.14683	0.015248	uncharacterized LOC118646862	NA	NA
LOC105836639	22.416	17.3598	-0.541607	0.0153127	elongation of very long chain fatty acids protein 6%2C transcript variant X1	Baldspot	gene_12533
LOC105838416	16.4519	13.0232	-0.341967	0.0153127	FERM domain-containing protein 5%2C transcript variant X3	CG5022	gene_7354
LOC118646043	134.86	41.5545	-1.85422	0.0153127	ejaculatory bulb-specific protein 3-like	Phk-3	gene_5483
LOC105838917	23.0985	18.8192	-0.510025	0.0153209	mitogen-activated protein kinase kinase kinase 7	Takl2, Takl1, Tak1	gene_11606
LOC105834786	2492.37	1806.96	-0.630742	0.0153382	60S ribosomal protein L31	RpL31	gene_15291
LOC105832179	10.4203	7.95461	-0.364393	0.0153395	calcium-transporting ATPase type 2C member 1%2C transcript variant X1	SPoCk	gene_3068
LOC105835328	9.87328	18.4718	0.627277	0.0153405	nucleolar protein 14 homolog	l_3_07882	gene_2327
LOC118644590	5.10575	6.87962	0.573625	0.0153405	uncharacterized LOC118644590	NA	NA
LOC105833722	10.1387	18.3959	0.774179	0.0153423	uncharacterized LOC105833722%2C transcript variant X2	nbs	NA
LOC105829297	7.87925	15.2281	0.600489	0.0153576	rab3 GTPase-activating protein non-catalytic subunit%2C transcript variant X1	Rab3-GAP	gene_1065
LOC118644056	561.633	2876.15	1.83416	0.0153576	trypsin-1-like	CG32808, CG12951, CG16749	gene_5880
LOC105835171	1.71002	2.11425	1.1773	0.0153729	lipase member H-A	NA	gene_806
LOC105838581	0.376463	0.699117	0.931962	0.0153729	somatostatin receptor type 2	AstC-R1, AstC-R2	gene_6285
LOC118646339	0.286431	0.793332	1.40378	0.0153729	general transcription factor II-I repeat domain-containing protein 2B-like	NA	gene_5795, gene_5838, gene_9456, gene_3343, gene_14386, gene_11509, gene_15164, gene_14387
LOC118647344	5.46604	8.42424	0.726866	0.0153729	uncharacterized LOC118647344	NA	NA
LOC118644813	7.53648	13.81	0.879065	0.0153847	protein ALP1-like%2C transcript variant X1	CG7492	gene_5789
LOC105828340	21.9783	11.8245	-0.888183	0.0153934	BRO1 domain-containing protein BROX	NA	gene_13336
LOC105837370	31.8992	26.6519	-0.395845	0.0154623	active breakpoint cluster region-related protein%2C transcript variant X2	RhoGAP1A	gene_12364
LOC105837709	28.8676	3.09538	-2.74097	0.015495	cuticle protein 5	NA	NA
LOC105837058	19.4835	26.9434	0.417848	0.0155094	RNA 3'-terminal phosphate cyclase-like protein%2C transcript variant X1	Rtc1	NA
LOC105830410	37.6245	8.39951	-1.57068	0.015564	peroxidase%2C transcript variant X3	cysu	gene_6388
LOC105834537	77.8501	54.6311	-0.708156	0.0155743	uncharacterized LOC105834537	CG8547	gene_9255
LOC118647530	11.9816	27.8038	1.01432	0.0155941	uncharacterized LOC118647530	NA	NA
LOC105831157	13.5525	8.12233	-0.60546	0.0156612	leucine-rich repeat serine/threonine-protein kinase 1%2C transcript variant X1	Lrrk	gene_10257
LOC105839979	45.9497	35.2713	-0.660391	0.015691	septin-2%2C transcript variant X2	2004-09-01	gene_12957
LOC105830672	0.0443725	0.221192	2.7087	0.0158289	uncharacterized LOC105830672	NA	NA
LOC105838411	5524.51	4194.58	-0.556096	0.0158504	40S ribosomal protein S17	RpS17	gene_12597
LOC118644904	0.576113	1.28815	1.48276	0.0158504	uncharacterized LOC118644904	NA	NA
LOC105839881	30.4092	11.1473	-1.71878	0.0158588	serine proteinase stubble%2C transcript variant X1	CG8170	gene_2110
LOC105831099	56.9301	35.8049	-0.686712	0.0158944	tetraspanin-9%2C transcript variant X1	Tsp5D	gene_13262
LOC105839831	30.475	8.42957	-1.80003	0.0158944	acidic phospholipase A2 PA4%2C transcript variant X1	CG3009	gene_13203
LOC105828432	94.3017	76.9776	-0.432136	0.0159998	putative E3 ubiquitin-protein ligase UBR7	CG15141	gene_10826
LOC105831465	17.8917	12.3819	-0.557502	0.0159998	uncharacterized LOC105831465	NA	gene_15051
LOC105834500	20.4934	43.2138	0.691569	0.0159998	la-related protein 7%2C transcript variant X2	Larp7	gene_5600
LOC105829609	3.17455	8.82872	1.08515	0.0160114	deoxynucleotidyltransferase terminal-interacting protein 2	CG1142	gene_2395
LOC105835989	4.55119	8.58842	0.66657	0.0160114	solute carrier family 26 member 6%2C transcript variant X6	Prestin	gene_5853
LOC118645638	0.0246682	0.0423093	2.40183	0.0161362	fatty acid synthase-like	FASN3	gene_8922, gene_341, gene_8923, gene_8924
LOC105833416	10.4324	7.00866	-0.486118	0.0162013	brefeldin A-inhibited guanine nucleotide-exchange protein 3%2C transcript variant X1	CG5937	gene_1915
LOC105837637	8.25414	12.7682	0.617091	0.0162013	probable ATP-dependent RNA helicase Dbp73D	Dbp73D	gene_7569
LOC105830039	51.9758	40.3776	-0.55913	0.0162456	calcium uptake protein 3%2C mitochondrial%2C transcript variant X1	MICU3	gene_12769
LOC105836305	44.9061	35.1154	-0.625609	0.0162456	ras-related protein Rab-6.2	RabX6	gene_4437
LOC105836948	22.1015	18.726	-0.435285	0.0162456	fizzy-related protein homolog	fzr2, fzr	gene_10980
LOC105839761	25.3465	19.5211	-0.535839	0.0162456	signal peptide peptidase-like 3	SppL	gene_7344
LOC118645909	0.162692	0	-3.50508	0.0162456	uncharacterized LOC118645909%2C transcript variant X1	NA	gene_14600
LOC105831085	6.91421	9.09177	0.503088	0.0162633	protein FAM50 homolog%2C transcript variant X1	CG12259	gene_10328
LOC105828709	95.0763	218.838	1.32307	0.016396	chymotrypsin-2%2C transcript variant X3	NA	NA
LOC105838375	12.6778	20.7818	0.52934	0.016396	DNA-directed RNA polymerase I subunit RPA1%2C transcript variant X1	RpI1	gene_1067
LOC118647933	14.9948	50.7002	1.08064	0.016396	mental retardation GTPase activating protein homolog 4-like%2C transcript variant X1	NA	gene_2847
LOC105830754	56.3957	24.8481	-1.16868	0.0164452	uncharacterized LOC105830754%2C transcript variant X2	CG14795	gene_1697
LOC105840446	48.2174	30.596	-0.733612	0.0164516	uncharacterized LOC105840446	CG8501	gene_8469
LOC105839130	48.5321	33.0658	-0.496316	0.0164655	uncharacterized LOC105839130	pio	gene_1441
LOC105829368	164.439	136.581	-0.554238	0.0164895	apolipophorins	apolpp	gene_11888
LOC105830988	25.4408	9.6813	-0.871628	0.0165609	phospholipase A1 member A	CG18641	gene_14620
LOC105831414	41.831	23.1614	-0.708408	0.0165609	E3 ubiquitin-protein ligase RING1	Sce	gene_13879
LOC105839428	85.6125	176.262	0.828436	0.0165609	nucleolin%2C transcript variant X2	CG3594	gene_7330
LOC118647646	8.3571	76.0702	1.76198	0.0165609	uncharacterized LOC118647646	NA	NA
LOC118648132	19.8185	10.9022	-0.987186	0.0165609	post-GPI attachment to proteins factor 2-like	PGAP2	gene_12148
LOC105836719	30.6661	19.6771	-0.670839	0.0165879	presenilins-associated rhomboid-like protein%2C mitochondrial	rho-7	gene_14933
LOC105834527	12.4227	16.8068	0.402237	0.0166115	cysteine--tRNA ligase%2C cytoplasmic%2C transcript variant X1	CysRS	gene_1126
LOC118645946	0.531355	2.0343	1.8233	0.0166115	uncharacterized LOC118645946	NA	NA
LOC118646029	0.768099	0.976795	0.865069	0.0166115	fatty acid synthase-like	FASN3	gene_8922, gene_341, gene_8923, gene_8924
LOC118646858	0.108839	0.262989	1.9892	0.0166115	uncharacterized LOC118646858	NA	gene_7894
LOC105840431	54.6711	43.9885	-0.62796	0.0166253	neuralized-like protein 2%2C transcript variant X2	CG3894	gene_6946
LOC118647370	0.789697	1.91958	1.18981	0.0166787	putative gustatory receptor 28b	NA	NA
LOC105837804	31.3624	21.5141	-0.523149	0.0167224	intracellular protein transport protein USO1%2C transcript variant X5	CG4681	gene_1449
LOC118645024	32.0542	61.3975	0.815135	0.0167273	uncharacterized LOC118645024%2C transcript variant X2	NA	NA
LOC105836587	4.78359	9.95466	0.707543	0.0167441	transmembrane protein KIAA1109%2C transcript variant X3	tweek	gene_1345
LOC118646382	0	0	5.07617	0.0167441	uncharacterized LOC118646382	NA	gene_8652
LOC105832887	0.293745	0.502345	1.59475	0.0167515	retinol dehydrogenase 11%2C transcript variant X1	NA	gene_5068
LOC105830386	15.2966	31.9817	0.582001	0.0168297	survival motor neuron protein	Smn	gene_9593
LOC105833431	2.62379	4.09875	1.41135	0.016854	uncharacterized LOC105833431%2C transcript variant X2	NA	gene_10292
LOC105839524	18.1533	34.1298	0.62704	0.0168802	50S ribosomal protein L27%2C transcript variant X1	mRpL27	gene_6765
LOC118647971	0.407843	3.12121	2.2631	0.0168917	secreted RxLR effector protein 161-like	NA	NA
LOC118645145	8.00466	12.3345	0.89538	0.0168998	myb-like protein X%2C transcript variant X1	NA	NA
LOC105835285	177.647	155.521	-0.614872	0.0170695	uncharacterized LOC105835285%2C transcript variant X2	CG34423, CG13551, apt	gene_3062
LOC105838184	65.3946	46.0188	-0.516867	0.0170695	NPC intracellular cholesterol transporter 2 homolog a	Npc2a	gene_13239
LOC105836333	9.41923	5.00452	-1.41318	0.0171279	uncharacterized LOC105836333%2C transcript variant X5	CG42331	gene_2533, gene_7718
LOC105840170	15.2198	22.9192	0.574484	0.0171623	uncharacterized LOC105840170%2C transcript variant X1	NA	gene_9644
LOC105830960	435.611	302.859	-0.708708	0.017175	probable phospholipid hydroperoxide glutathione peroxidase%2C transcript variant X2	PHGPx	gene_5768
LOC105838803	31.4134	21.9314	-0.485963	0.017175	bicaudal D-related protein homolog%2C transcript variant X6	CG32137	gene_13176
LOC105835877	58.7547	47.4528	-0.577504	0.0172785	MOB kinase activator-like 4%2C transcript variant X1	Mob4	gene_5086
LOC105839469	193.294	100.571	-0.796997	0.0172785	beta-hexosaminidase subunit beta	NA	gene_6941
LOC118647684	2.40207	8.04881	1.65681	0.0172785	uncharacterized LOC118647684	NA	NA
LOC105833085	4.72136	0.837095	-1.81726	0.0173384	cytochrome P450 4C1%2C transcript variant X3	NA	gene_9359, gene_7481, gene_13754, gene_11141, gene_10972, gene_10975
LOC105829980	17.3389	12.8529	-0.573459	0.0173663	carbonic anhydrase-related protein 10%2C transcript variant X1	CARPB	gene_7195
LOC105827852	1.86096	4.72873	1.37668	0.0173938	serine protease gd%2C transcript variant X5	CG31326, CG9649, CG9631, Sp212, gd	gene_11333
LOC105838683	7.83036	3.5199	-0.894772	0.0174657	5'-nucleotidase domain-containing protein 3	CG1814	gene_2769
LOC105828652	14.2324	0.862699	-2.08182	0.0174924	uncharacterized LOC105828652	Desi	gene_14774
LOC105831039	36.2558	23.7174	-0.56947	0.0174924	NAD kinase%2C transcript variant X1	CG6145, CG33156	gene_2105
LOC105836352	5.26856	9.07339	0.691648	0.0174924	5-methylcytosine rRNA methyltransferase NSUN4	l_2_10685	gene_12389
LOC105840800	1228.19	3190.07	1.7239	0.0174924	neuropeptide-like 3	NA	gene_13685
LOC105840275	42.6431	38.1824	-0.438398	0.0174979	serine--tRNA ligase%2C mitochondrial%2C transcript variant X2	SerRS-m	gene_5856
LOC105832305	11.7062	8.73484	-0.571271	0.0176334	glutamate [NMDA] receptor subunit 1%2C transcript variant X1	Nmdar1	gene_12541
LOC105839909	279.763	128.481	-0.953085	0.0176662	FK506-binding protein 2%2C transcript variant X1	Fkbp14	gene_6613
LOC105838545	10.1103	5.94767	-0.591294	0.0177937	homeobox protein SIX3%2C transcript variant X4	Optix	gene_8462
LOC105835330	0.966553	41.0777	2.63126	0.0178234	succinate dehydrogenase cytochrome b560 subunit%2C mitochondrial	CG6629, SdhC	gene_9415
LOC105838378	544.074	989.025	0.815549	0.0178234	heat shock protein 83	Hsp83	gene_10954
LOC105835875	15.3316	22.7355	0.560833	0.0178448	ribonuclease P protein subunit p25-like protein%2C transcript variant X2	Rpp25	gene_5659
LOC114254323	1.51174	3.21465	1.06246	0.0178448	probable cytochrome P450 6g2	NA	gene_3949
LOC118646954	0.519281	0.738699	0.965403	0.0178448	uncharacterized LOC118646954	NA	NA
LOC118645768	0.748431	1.65735	1.26138	0.0179146	uncharacterized LOC118645768	NA	gene_9565, gene_8821, gene_7314, gene_14385, gene_221, gene_7017, gene_7021, gene_9996, gene_14023, gene_3456, gene_14926, gene_3229, gene_14927
LOC105831458	29.9877	21.8239	-0.481797	0.0180087	mitotic checkpoint protein BUB3	Bub3	gene_3116
LOC105833071	19.7953	13.0462	-0.643255	0.0180637	protein Wnt-5b	Wnt5	gene_589
LOC118644630	1.7011	3.54686	0.827484	0.0182405	ATP-dependent DNA helicase pif1-like	NA	NA
LOC118647309	1.49634	2.28389	0.734592	0.0182659	uncharacterized LOC118647309	NA	NA
LOC105831783	90.0233	67.046	-0.501173	0.0182775	rab11 family-interacting protein 4A%2C transcript variant X3	nuf	gene_14751
LOC105836669	179.208	113.263	-0.742371	0.0182775	sodium/calcium exchanger regulatory protein 1	NA	gene_6525
LOC118647891	0.20365	0.330905	1.3704	0.0182775	uncharacterized LOC118647891	NA	NA
LOC118647194	3.49407	6.64437	1.15372	0.0183322	uncharacterized LOC118647194	NA	NA
LOC114254266	4.76582	6.66548	0.6634	0.0184032	uncharacterized LOC114254266	NA	NA
LOC118647148	0.45551	1.87403	1.53165	0.0184032	uncharacterized LOC118647148	NA	gene_15289, gene_15453
LOC105834817	18.4162	14.8029	-0.42216	0.018471	dual specificity mitogen-activated protein kinase kinase 4%2C transcript variant X2	Mkk4	gene_1802
LOC118644606	4.72068	2.21455	-0.945511	0.0184866	uncharacterized LOC118644606	NA	NA
LOC105835579	119.565	93.0694	-0.495585	0.0185163	thioredoxin%2C mitochondrial%2C transcript variant X1	CG8993	gene_8636
LOC105836643	151.607	127.92	-0.612835	0.0186324	transcription factor kayak%2C transcript variant X2	kay	gene_6708
LOC105828739	80.6245	66.8749	-0.435722	0.0187404	mitochondrial-processing peptidase subunit beta	UQCR-C1	gene_4500
LOC105837970	15.4952	10.2317	-0.777212	0.0187801	carbohydrate sulfotransferase 11%2C transcript variant X2	CG31743	gene_11813
LOC105839432	12.7123	9.07962	-0.447975	0.0187807	ELMO domain-containing protein 2	NA	gene_1498
LOC105837873	54.1991	44.3572	-0.40452	0.0188029	glucose-induced degradation protein 8-A homolog	CG6617	gene_12704
LOC105832059	12.7083	9.65312	-0.525055	0.0188387	dnaJ homolog subfamily C member 16%2C transcript variant X1	l_3_80Fg	gene_13157
LOC105836394	20.1884	9.95965	-1.04657	0.0188871	angiotensin-converting enzyme	Ance, Acer	gene_14007
LOC105836746	24.3836	18.2735	-0.697308	0.0188874	tyrosine-protein phosphatase corkscrew	csw	gene_8512
LOC105832143	164.02	138.977	-0.525578	0.0189235	endothelial differentiation-related factor 1 homolog%2C transcript variant X2	mbf1	gene_9986
LOC114254974	48.3905	30.7258	-0.677337	0.0189235	uncharacterized LOC114254974	NA	gene_10668
LOC105828516	10.7944	18.2377	0.801206	0.0189867	uncharacterized LOC105828516%2C transcript variant X3	NA	gene_13817
LOC105839750	9.4468	27.3495	0.771418	0.0189867	claspin%2C transcript variant X2	Claspin	gene_14788
LOC105835317	111.741	76.7636	-0.64845	0.0190595	calcineurin subunit B type 2	CanB, CanB2	gene_4814
LOC105839766	63.1112	55.7938	-0.384665	0.0190642	MIP18 family protein galla-1%2C transcript variant X1	galla-1	gene_9127
LOC105835998	104.042	83.3975	-0.371207	0.0191644	protein escargot	wor, esg	gene_9953
LOC118645940	0.752078	1.33704	0.934768	0.0192139	uncharacterized LOC118645940	NA	NA
LOC118646456	0.0786985	0.313503	2.11226	0.0192396	uncharacterized LOC118646456	NA	gene_8196, gene_14784, gene_4363
LOC105839302	3.25335	7.67172	0.847699	0.0192433	E3 ubiquitin-protein ligase Topors%2C transcript variant X2	Topors, CG18605	gene_9447
LOC105836179	9.25979	4.84133	-1.0432	0.0194035	putative aminopeptidase W07G4.4	Dip-B	NA
LOC105841141	140.558	101.072	-0.787898	0.0194142	dihydropteridine reductase%2C transcript variant X1	Dhpr	gene_9800
LOC105834035	13.6317	31.7471	0.691976	0.0194852	supervillin%2C transcript variant X5	Svil	gene_9328
LOC105838229	0.789726	1.39105	1.66085	0.019491	pickpocket protein 19	ppk20, ppk21, ppk30, ppk7, ppk14	gene_10399
LOC105831710	5.86701	10.1125	0.720121	0.0194943	inactive peptidyl-prolyl cis-trans isomerase FKBP6	shu, CG30075	gene_12188, gene_4305
LOC105841120	30.0019	48.7304	0.54316	0.0194943	NADH-ubiquinone oxidoreductase subunit 8	ND-23	gene_5235
LOC105837149	16.4914	22.3562	0.403163	0.0194971	ubiquitin carboxyl-terminal hydrolase 48	NA	gene_9420
LOC105831601	25.1082	20.4435	-0.455825	0.0195706	2-oxoisovalerate dehydrogenase subunit alpha%2C mitochondrial	CG8199	gene_13216
LOC105837189	57.4326	52.2118	-0.346744	0.0195706	NADH dehydrogenase [ubiquinone] 1 alpha subcomplex subunit 7	ND-B14.5AL, ND-B14.5A	gene_11498
LOC105839647	297.135	258.365	-0.528608	0.0195706	RING-box protein 1A	Roc1a	gene_13483
LOC118644991	1.85131	2.45571	0.705826	0.0195706	uncharacterized LOC118644991	NA	NA
LOC105836898	22.1603	36.0624	0.411336	0.0195834	uncharacterized protein CG7065%2C transcript variant X2	CG7065	gene_6451
LOC118645529	17.43	9.25164	-0.962157	0.0195834	yrdC domain-containing protein%2C mitochondrial-like%2C transcript variant X1	CG33786	gene_8930
LOC105836803	1.30654	3.32727	1.15431	0.0195881	osmotic avoidance abnormal protein 3%2C transcript variant X1	Kif3C	gene_7439
LOC105839768	19.4007	12.745	-0.557561	0.0195881	acetylcholine receptor subunit alpha-L1	nAChRalpha2	gene_11251
LOC105840035	5.91555	8.99857	0.552731	0.0195881	armadillo repeat-containing protein gudu%2C transcript variant X1	gudu	gene_10366
LOC105838987	2.2729	0.296607	-2.16932	0.0195895	mucin-19	NA	gene_256
LOC105830346	60.0507	49.1585	-0.488074	0.0197693	glycerophosphodiester phosphodiesterase 1	CG14883	gene_10522
LOC105840246	9.48023	14.0026	0.785165	0.0197915	60S ribosome subunit biogenesis protein NIP7 homolog	CG7006	gene_12728
LOC105828842	34.2336	163.411	1.3513	0.019886	histone H2B	His2B_CG33910, His2B_CG17949, His2B_CG33908, His2B_CG33906, His2B_CG33904, His2B_CG33902, His2B_CG33900, His2B_CG33898, His2B_CG33896, His2B_CG33894, His2B_CG33892, His2B_CG33890, His2B_CG33888, His2B_CG33886, His2B_CG33884, His2B_CG33882, His2B_CG33880, His2B_CG33878, His2B_CG33876, His2B_CG33874, His2B_CG33872, His2B_CG33870, His2B_CG33868	gene_9922, gene_4871, gene_4791, gene_4792
LOC105830733	3.40833	4.8728	0.51138	0.019891	CCR4-NOT transcription complex subunit 10	Not10	gene_13058
LOC105837740	28.0436	17.993	-0.869787	0.019891	F-box/LRR-repeat protein 7	Fbxl7	gene_1601
LOC118644629	0.234315	0.412351	1.22474	0.019891	uncharacterized LOC118644629	NA	NA
LOC105828996	1.38716	3.57969	1.39581	0.0202536	cell wall protein DAN4%2C transcript variant X1	NA	NA
LOC105830366	10.1955	17.876	0.684685	0.0202536	myeloid zinc finger 1%2C transcript variant X1	jim	gene_14110
LOC118645628	0.842634	2.83601	1.57385	0.0202536	golgin subfamily A member 6-like protein 22	NA	gene_14265, gene_14457
LOC118645652	3.05886	4.91606	1.06273	0.0202536	uncharacterized LOC118645652	NA	gene_2163, gene_8543, gene_4609, gene_4369, gene_24, gene_14632, gene_10416, gene_1847, gene_9636, gene_14029
LOC118646477	0.609947	1.59772	1.8793	0.0202536	uncharacterized LOC118646477	NA	gene_8039, gene_5182, gene_7955, gene_10401, gene_617, gene_59, gene_15522, gene_13101, gene_8663, gene_2279, gene_10448, gene_10858, gene_11436, gene_785, gene_10478, gene_14638, gene_14526, gene_5461, gene_3550, gene_7003, gene_246
LOC105840005	4.3618	3.31975	-0.410104	0.0203432	lysophospholipase D GDPD1%2C transcript variant X1	NA	gene_6415
LOC118644283	2.96916	4.76794	0.666144	0.0203432	uncharacterized LOC118644283	NA	NA
LOC105829602	381.908	97.5351	-1.6404	0.0204133	uncharacterized LOC105829602%2C transcript variant X3	CG32694	gene_13263
LOC105833822	70.5747	53.0993	-0.621305	0.0204133	PDZ and LIM domain protein Zasp%2C transcript variant X3	Zasp52	gene_10589
LOC114255365	57.0591	42.892	-0.44232	0.0204133	uncharacterized LOC114255365%2C transcript variant X1	NA	gene_12732
LOC105828154	28.6679	19.2456	-0.646555	0.0204334	ubiquinone biosynthesis O-methyltransferase%2C transcript variant X2	Coq3	gene_4021, gene_7130
LOC105830138	2.17112	2.25638	0.563987	0.0204334	mitochondrial genome maintenance exonuclease 1	NA	gene_9226
LOC105835699	14.5176	22.5141	0.523229	0.0204334	methionine--tRNA ligase%2C cytoplasmic	MetRS	gene_11225
LOC105836343	69.132	60.3695	-0.464542	0.0204334	transcription factor MafG	maf-S	gene_8506
LOC105836753	5.67287	14.265	1.16167	0.0204334	cytochrome P450 9e2%2C transcript variant X1	Cyp308a1	gene_15082, gene_9546
LOC105838017	154.68	1175.62	1.65894	0.0204334	uncharacterized LOC105838017	NA	gene_10497
LOC114254114	2.29157	5.44429	1.00916	0.0204334	uncharacterized LOC114254114	NA	NA
LOC118645743	2.73721	0.0100163	-3.81435	0.0204597	extensin-like	NA	NA
LOC105830217	376.304	278.266	-0.513607	0.0204941	protein FAM151B%2C transcript variant X2	CG7231	gene_12124
LOC105829494	49.3844	35.6248	-0.775557	0.0205245	40S ribosomal protein S28	RpS28a	gene_11957
LOC105828474	0.797556	1.22176	0.871138	0.0205315	uncharacterized LOC105828474	conv	gene_1386
LOC105828911	25.5932	43.8384	0.437912	0.0205315	3'(2')%2C5'-bisphosphate nucleotidase 1%2C transcript variant X1	CG7789	gene_3154
LOC105831031	7.11926	4.90286	-0.677715	0.0205315	head-specific guanylate cyclase	Gycalpha99B	gene_5563
LOC105838505	86.291	69.5286	-0.590465	0.0205315	lysine--tRNA ligase%2C transcript variant X2	NA	gene_6532
LOC105830609	11.4355	7.72981	-0.638165	0.0206239	BTB/POZ domain-containing protein 6-B%2C transcript variant X2	axed	gene_9119
LOC105836896	7.78034	19.7615	1.36161	0.0206239	venom allergen 2	NA	NA
LOC105832990	99.3324	142.985	0.285358	0.0206368	polypyrimidine tract-binding protein 1%2C transcript variant X5	heph	gene_3291
LOC105831923	28.4513	22.4901	-0.49427	0.0207814	uncharacterized LOC105831923%2C transcript variant X2	NA	gene_8353
LOC105832195	20.4479	17.3054	-0.502342	0.0208378	transcription factor 25	Nulp1	gene_9891
LOC105834723	0.774694	1.43452	0.863799	0.0208378	uncharacterized LOC105834723	NA	NA
LOC105831027	6.74229	4.55452	-0.522739	0.0209296	synaptotagmin-10%2C transcript variant X2	NA	gene_4991
LOC118646239	0.0813107	0.187477	2.00901	0.0209296	uncharacterized LOC118646239	NA	NA
LOC105839944	3.61418	1.64058	-1.16575	0.0210393	retinal homeobox protein Rx1%2C transcript variant X4	Rx	gene_9820
LOC118644346	19.4723	13.6381	-0.467597	0.0210409	uncharacterized LOC118644346	NA	NA
LOC105830027	77.7785	49.3552	-0.752941	0.0210441	glucose-induced degradation protein 4 homolog	NA	gene_13713
LOC105834742	19.0309	14.9361	-0.454585	0.0210441	serine/threonine-protein kinase D3%2C transcript variant X2	PKD	gene_9047
LOC118647665	0.00809285	0.341124	4.3387	0.0210441	uncharacterized LOC118647665	NA	NA
LOC118644711	0.527964	1.26441	1.10465	0.0210481	uncharacterized LOC118644711%2C transcript variant X3	NA	NA
LOC105830518	68.5063	49.5705	-0.645242	0.0211238	G patch domain-containing protein 2-like%2C transcript variant X2	CG4281	gene_5668
LOC118646814	2.19812	3.50041	0.808377	0.021168	uncharacterized LOC118646814	NA	NA
LOC105835639	5.22261	3.34554	-0.84094	0.0212405	uncharacterized LOC105835639	NA	NA
LOC105839134	52.4642	32.5682	-1.13193	0.0212405	nuclear hormone receptor FTZ-F1%2C transcript variant X2	ftz-f1	gene_3878
LOC105829637	663.585	1472.7	0.933515	0.0212522	uncharacterized LOC105829637	NA	gene_12069
LOC105832648	31.1137	42.726	0.501652	0.0212522	cyclin-dependent kinase 10	Cdc2rk	gene_5243
LOC105828539	90.6805	63.4729	-0.599734	0.0212543	sideroflexin-1	Sfxn1-3	gene_4424
LOC105831877	3.26585	6.64755	0.976294	0.0212543	uncharacterized LOC105831877%2C transcript variant X2	NA	gene_7909, gene_14476, gene_14435, gene_82, gene_4592, gene_3177, gene_5464, gene_11448, gene_9631, gene_5276
LOC105832155	9.70194	12.1867	0.455589	0.0213409	nucleolar protein 6	Mat89Ba	gene_8414
LOC105833198	24.265	20.1559	-0.375854	0.0214201	spermatogenesis-associated protein 20%2C transcript variant X3	CG8613	gene_9414
LOC105833376	25.2842	19.2316	-0.620273	0.0214201	tumor necrosis factor receptor superfamily member wengen	wgn	gene_6129
LOC118645991	2.4071	3.7019	0.847695	0.0214529	uncharacterized LOC118645991	NA	gene_8207, gene_14838, gene_14588, gene_4617
LOC105838635	7.54003	2.46078	-1.33883	0.0214902	uncharacterized LOC105838635	CG11550	gene_2548, gene_2499, gene_9231
LOC105831125	46.9331	30.454	-0.945676	0.0216053	uncharacterized LOC105831125%2C transcript variant X2	NA	gene_1279, gene_13280
LOC105839856	107.344	85.1679	-0.538755	0.021647	proton-coupled amino acid transporter-like protein pathetic%2C transcript variant X2	path	gene_12526
LOC105836226	14.7724	4.95309	-1.36969	0.0216505	O-acyltransferase like protein%2C transcript variant X2	drd	gene_5723
LOC105828888	0.84436	0.196946	-2.85771	0.0217314	uncharacterized LOC105828888	Osi10a	gene_4241
LOC105830076	31.8697	25.3716	-0.466789	0.0217314	BTB/POZ domain-containing protein KCTD5%2C transcript variant X2	inc	gene_13891
LOC105835322	1.89364	2.77306	0.860005	0.0217314	probable leucine--tRNA ligase%2C mitochondrial%2C transcript variant X1	LeuRS-m	gene_9419
LOC118647819	12.6257	31.1986	0.928109	0.0217403	uncharacterized LOC118647819	NA	NA
LOC105830903	39.0604	60.547	0.324814	0.0217457	inosine-5'-monophosphate dehydrogenase 1b%2C transcript variant X1	ras	gene_13791
LOC105834496	17.32	29.9005	0.984305	0.0217751	keratin-associated protein 19-2	NA	gene_11130
LOC105837818	9.34243	6.00807	-1.0008	0.0217751	sodium-dependent nutrient amino acid transporter 1%2C transcript variant X2	CG15279, List, CG8850, CG1698, CG4476, NAAT1	NA
LOC118646779	41.663	115.141	1.05361	0.0217751	uncharacterized LOC118646779	NA	NA
LOC118647551	2.1472	2.91407	0.947281	0.0217751	uncharacterized LOC118647551	NA	NA
LOC118647826	1.70662	0.386139	-1.78175	0.0217751	sulfotransferase 4A1-like	NA	gene_8877
LOC105835405	19.9636	17.1107	-0.319821	0.0218188	NPC intracellular cholesterol transporter 1%2C transcript variant X5	Npc1a	gene_6280
LOC105835353	55.158	94.6101	1.04013	0.0219246	NPC intracellular cholesterol transporter 2	Npc2c, Npc2d, Npc2e	gene_3076
LOC105838141	40.5405	19.2482	-0.886657	0.0219246	LON peptidase N-terminal domain and RING finger protein 1%2C transcript variant X5	CG32369	gene_6220
LOC105832526	7.28435	11.9411	0.60161	0.0219482	piwi-like protein Siwi%2C transcript variant X3	piwi, aub	gene_1104
LOC105829298	22.6016	14.9984	-0.826664	0.0220562	uncharacterized LOC105829298%2C transcript variant X1	fusl	gene_986
LOC105835636	34.827	28.8825	-0.419711	0.0220872	uncharacterized LOC105835636%2C transcript variant X3	RhoGAP93B	gene_3289
LOC105831901	11.5293	3.53358	-1.44456	0.0220901	phospholipase B1%2C membrane-associated%2C transcript variant X3	NA	gene_8954
LOC105833089	10.4317	7.43523	-0.58428	0.0220901	carboxypeptidase D	svr	gene_2134
LOC105835228	2.90835	4.95286	0.549177	0.0220901	tolloid-like protein 2%2C transcript variant X2	tld, tok	gene_13859
LOC105840132	2.19528	1.27563	-0.670112	0.0220901	pyrokinin-1 receptor	PK1-R	gene_8495
LOC118646069	0.97242	1.65595	0.786939	0.022101	uncharacterized LOC118646069	NA	NA
LOC105833623	20.8058	13.0823	-0.571417	0.022163	ectonucleotide pyrophosphatase/phosphodiesterase family member 5%2C transcript variant X1	NA	gene_12106
LOC105838043	225.582	181.79	-0.697058	0.0222141	protein dj-1beta	DJ-1alpha, dj-1beta	gene_1729
LOC118644299	1.10874	1.83283	0.938274	0.0222397	uncharacterized LOC118644299	NA	gene_2163, gene_8543, gene_4609, gene_4369, gene_24, gene_14632, gene_10416, gene_1847, gene_9636, gene_14029
LOC105829574	16.0874	10.045	-0.819886	0.022291	vasorin	haf	gene_4969
LOC105830135	6.89234	11.9069	0.704672	0.0223509	zinc finger protein 511%2C transcript variant X3	l_2_k10201	gene_9225
LOC105839125	5.71984	8.66563	0.406936	0.0223864	neogenin%2C transcript variant X4	fra	gene_1442
LOC105831472	10.2325	4.69233	-0.84981	0.0224693	T-related protein%2C transcript variant X2	byn	gene_4037
LOC105831654	37.2284	30.6236	-0.54325	0.0224693	nicotinate phosphoribosyltransferase%2C transcript variant X4	Naprt	gene_3107, gene_11845
LOC105832874	6.34494	2.12703	-1.23419	0.0224908	carbonic anhydrase	CAH7	gene_1968
LOC105828623	44.5018	38.5361	-0.416711	0.0225909	uncharacterized LOC105828623%2C transcript variant X5	CG44838	gene_6442
LOC105832119	11.2936	7.85884	-0.508321	0.0225909	hydroxyacid oxidase 1%2C transcript variant X2	CG18003	gene_6714
LOC105832014	22.8794	42.6929	0.892873	0.0226575	sulfotransferase 1C4	NA	gene_8877
LOC105839839	0.774086	1.33921	1.09855	0.022682	putative sodium-dependent multivitamin transporter	CG32669, CG10444	gene_9788
LOC105836232	19.1962	12.009	-0.640446	0.0226869	transmembrane protein 192%2C transcript variant X3	CG7523	gene_10114
LOC105834784	15.7462	20.1906	0.467859	0.0227271	HEAT repeat-containing protein 3%2C transcript variant X1	CG10286	gene_13693
LOC105833244	6.00558	8.42292	0.408852	0.0227529	periodic tryptophan protein 2 homolog%2C transcript variant X2	CG12325	gene_11069
LOC105835217	18.1148	11.8028	-0.466195	0.0227529	phosphatidate cytidylyltransferase%2C photoreceptor-specific	Cds	gene_5133
LOC105835300	117.284	71.9197	-0.684269	0.0227529	uncharacterized LOC105835300	CG13868	NA
LOC105835977	42.2533	32.9895	-0.459911	0.0227529	ubiquitin carboxyl-terminal hydrolase 46	Usp12-46	gene_1943
LOC105839215	18.9306	42.9042	0.626143	0.0227529	protein SPT2 homolog	CG5815	gene_1053
LOC105836605	18.2237	13.6939	-0.504534	0.0227615	sodium-coupled neutral amino acid transporter 9 homolog%2C transcript variant X3	NA	gene_13397
LOC105837291	13.1021	10.8109	-0.441956	0.0227615	zwei Ig domain protein zig-8%2C transcript variant X2	dpr12	gene_4886
LOC105832177	2.47003	4.06112	0.611295	0.0228315	microprocessor complex subunit DGCR8%2C transcript variant X5	pasha	gene_14971
LOC105839854	42.1821	31.3546	-0.730176	0.0228315	uncharacterized LOC105839854	ssp6	gene_12344
LOC105839666	908.375	553.933	-0.737554	0.0228416	CD63 antigen	Tsp29Fb	gene_11928
LOC105841082	10.0796	15.2702	0.459633	0.0228416	breast cancer type 2 susceptibility protein%2C transcript variant X1	Brca2	gene_10958
LOC105835193	5.25562	6.22573	0.625566	0.0228601	GDP-fucose protein O-fucosyltransferase 2	O-fut2	gene_9501
LOC105839170	17.1687	27.8573	0.477629	0.0228601	probable ATP-dependent RNA helicase DDX56%2C transcript variant X5	Hlc	gene_7320
LOC114254850	2.97668	5.12081	0.806269	0.0228601	uncharacterized LOC114254850	NA	NA
LOC105833767	4.14667	6.93747	0.671143	0.022903	DNA-3-methyladenine glycosylase%2C transcript variant X1	NA	gene_887
LOC105834603	22.269	15.9536	-0.451125	0.0229816	transmembrane protein 203	CG33932	gene_14858
LOC105838574	266.16	204.244	-0.63175	0.0230061	SUMO-conjugating enzyme UBC9-B	lwr	gene_684
LOC105831369	117.408	88.8685	-0.578653	0.0230149	peroxiredoxin-5%2C mitochondrial	Prx5	gene_6791
LOC105831953	22.8907	20.2356	-0.325073	0.0230149	centrosome-associated zinc finger protein CP190%2C transcript variant X3	Cp190	gene_7062
LOC105832189	22.2127	17.5495	-0.634999	0.0230149	uncharacterized LOC105832189	CG13663	gene_14830
LOC105833442	2.44769	3.29027	0.616386	0.0230149	dnaJ homolog subfamily C member 10	NA	NA
LOC105835117	289.623	256.844	-0.566417	0.0230149	uncharacterized LOC105835117	NA	gene_598
LOC105835627	12.6623	20.798	0.478408	0.0230149	U5 small nuclear ribonucleoprotein 40 kDa protein	CG3436	gene_3288
LOC105841005	28.0554	22.148	-0.473653	0.0230149	uncharacterized LOC105841005	NA	gene_3687
LOC118646030	72.382	156.659	1.53846	0.0230149	uncharacterized LOC118646030	NA	NA
LOC105839693	4.42677	7.76276	0.694194	0.0230809	uncharacterized LOC105839693%2C transcript variant X2	Ice1	gene_9021
LOC118646468	0.149906	0.297302	1.34981	0.0232009	uncharacterized LOC118646468	NA	NA
LOC118646929	0.0753182	0.311403	2.1603	0.0232009	golgin subfamily A member 6-like protein 7	NA	gene_3858, gene_8046
LOC118645522	0.306652	0.470846	1.32132	0.0232397	uncharacterized LOC118645522%2C transcript variant X1	NA	NA
LOC118647426	1.85994	2.5942	0.570946	0.0233288	uncharacterized LOC118647426	NA	NA
LOC105833453	13.8735	9.80253	-0.569212	0.0234612	uncharacterized LOC105833453%2C transcript variant X11	NA	NA
LOC105834307	3.12448	1.71573	-0.881281	0.0234612	uncharacterized LOC105834307%2C transcript variant X2	CG7492	gene_6891, gene_4661
LOC105829715	24.3805	19.0732	-0.400564	0.0234649	tRNA pseudouridine(38/39) synthase%2C transcript variant X3	CG3045	gene_14869
LOC105828230	178.061	828.872	1.69331	0.0234693	transmembrane protease serine 3	NA	NA
LOC105829092	21.5927	16.7857	-0.47884	0.0234693	mediator of RNA polymerase II transcription subunit 19	MED19	gene_12963
LOC105834084	4.30514	1.66475	-0.99945	0.0234693	protein spaetzle 5%2C transcript variant X1	spz5	gene_12529
LOC105834202	21.8747	33.1751	0.412972	0.0234693	protein LTV1 homolog%2C transcript variant X2	LTV1	gene_12213
LOC105836469	10.6468	9.23597	-0.620734	0.0234693	uncharacterized LOC105836469%2C transcript variant X2	NA	gene_13860
LOC105840715	1.4476	2.03826	0.70368	0.0234693	uncharacterized LOC105840715%2C transcript variant X2	CG17111	gene_10719
LOC118644273	1.254	2.0786	0.745115	0.0234693	uncharacterized LOC118644273	NA	NA
LOC105829193	2.15154	0.121838	-2.73061	0.0235476	uncharacterized LOC105829193	CG14257	gene_7941, gene_5774
LOC105839096	158.102	105.717	-0.664354	0.0235476	long-chain-fatty-acid--CoA ligase 1%2C transcript variant X3	CG3961	gene_15419
LOC105834166	30.4191	22.2409	-0.535737	0.023562	probable phospholipid-transporting ATPase VD%2C transcript variant X2	CG33298	gene_13581
LOC105841134	7.47741	4.44805	-0.866704	0.023562	aquaporin	Eglp3, Eglp2, Eglp4	gene_5411
LOC105833853	37.8696	21.2911	-0.911431	0.0235777	transcription factor cwo%2C transcript variant X1	cwo	gene_2089
LOC105829181	4.11335	0.968126	-2.09847	0.0236605	glycine-rich cell wall structural protein	NA	gene_9299
LOC105835174	20.1663	14.6551	-0.497046	0.0236605	ubiquitin-like-conjugating enzyme ATG3	Atg3	gene_800
LOC118645786	4.18305	8.42169	0.920743	0.0237023	uncharacterized LOC118645786	NA	gene_3365, gene_12446, gene_4403, gene_8038, gene_14416, gene_5555, gene_8067, gene_7897, gene_15524, gene_3079, gene_7759, gene_12461, gene_11452, gene_13304, gene_5463, gene_10861, gene_11438, gene_3473, gene_7730, gene_787, gene_3603, gene_15262, gene_611, gene_2160, gene_5268, gene_3430, gene_2447, gene_245, gene_4324, gene_1840, gene_8266, gene_11447, gene_5426, gene_7256, gene_855, gene_104…
LOC105836071	4.05118	1.16288	-1.54533	0.0237544	uncharacterized LOC105836071%2C transcript variant X2	NA	gene_10738
LOC105838975	308.576	256.898	-0.550996	0.0237544	mitotic-spindle organizing protein 1	Mzt1	gene_364
LOC105830089	0.228657	0	-3.82317	0.0237618	uncharacterized LOC105830089	CG13634	gene_970
LOC118646267	0.954539	1.7615	1.23883	0.0237673	uncharacterized LOC118646267	NA	NA
LOC105839635	36.1147	31.0348	-0.41704	0.0238182	uncharacterized LOC105839635	CG7879	gene_4227
LOC105833347	15.5812	10.099	-0.682557	0.023898	adenosine deaminase-like protein	Ada	gene_13774
LOC105837657	6.42577	8.94863	0.864769	0.0239234	cytochrome b5	NA	gene_11295
LOC118647375	0.340326	0.743076	1.28586	0.0239466	uncharacterized LOC118647375	NA	gene_2065, gene_2067
LOC105835184	3441.06	2598.6	-0.621872	0.0239484	60S ribosomal protein L17	RpL17	gene_8352
LOC105833094	28.8896	17.8696	-0.625611	0.0239976	protein SHQ1 homolog%2C transcript variant X3	CG10055	gene_1954
LOC118645284	4.33333	6.12869	0.584105	0.024025	myb-like protein I	NA	NA
LOC118646836	5.33531	9.29763	0.622641	0.0240458	uncharacterized LOC118646836	NA	NA
LOC105834417	6.69376	3.72507	-0.759671	0.0241444	beta-1%2C4-glucuronyltransferase 1%2C transcript variant X2	NA	gene_7033
LOC105836439	2.06182	4.61025	1.08922	0.0241444	telomere length and silencing protein 1 homolog	NA	NA
LOC105836734	75.9436	32.2769	-0.942852	0.0241444	inositol monophosphatase 2	CG17028, CG17029	gene_6053
LOC105833776	7.07804	4.48275	-0.663867	0.0241528	tetratricopeptide repeat protein 39C	NA	gene_9486
LOC105827833	0.951909	0.141603	-1.72453	0.0241557	calponin homology domain-containing protein DDB_G0272472	NA	gene_11138
LOC105830573	0.296779	0.474547	1.11047	0.0241557	uncharacterized LOC105830573%2C transcript variant X1	NA	gene_2073, gene_2074
LOC105835266	26.0246	50.8126	0.73158	0.024162	uncharacterized LOC105835266	NA	gene_12068
LOC105830212	23.0273	32.7005	0.436035	0.0241647	pre-rRNA-processing protein TSR1 homolog%2C transcript variant X1	Tsr1	gene_1330
LOC105833640	17.3045	33.7104	0.462561	0.0241647	uncharacterized LOC105833640%2C transcript variant X7	row	NA
LOC105831129	52.5983	46.7778	-0.658475	0.0243034	RB1-inducible coiled-coil protein 1%2C transcript variant X2	Atg17	gene_14872
LOC105837439	4.46428	1.50009	-2.8731	0.024331	uncharacterized LOC105837439	NA	NA
LOC105829179	39.7669	34.2651	-0.401107	0.0243494	endoplasmic reticulum resident protein 44%2C transcript variant X2	CG9911, CG10029	gene_4274
LOC105829695	2.02783	2.88195	0.876884	0.0243494	protein ANTAGONIST OF LIKE HETEROCHROMATIN PROTEIN 1%2C transcript variant X2	NA	gene_7336, gene_12437
LOC105831538	22.8636	45.6171	0.944646	0.0243494	cell wall protein DAN4	NA	gene_3671
LOC105832699	0.627986	1.9762	1.85335	0.0243494	vicilin-like seed storage protein At2g18540	NA	NA
LOC118645021	1.69107	2.99827	1.04984	0.0243494	uncharacterized LOC118645021%2C transcript variant X4	NA	NA
LOC105828469	1322.11	1155	-0.424437	0.0243725	cytochrome c oxidase subunit 6B2%2C transcript variant X2	CG18809	gene_953
LOC105836721	37.7031	27.051	-0.664184	0.0243725	putative peptidyl-prolyl cis-trans isomerase dodo	dod	gene_15078
LOC105839284	12.5337	30.9178	0.675157	0.0243725	uncharacterized LOC105839284%2C transcript variant X1	cnk	gene_1016
LOC105830923	99.4278	76.4231	-0.533855	0.0243915	mitochondrial fission 1 protein	Fis1	gene_7143
LOC105834703	12.1474	23.8585	0.561692	0.0244128	E3 ubiquitin-protein ligase Su(dx)%2C transcript variant X2	Su_dx_	gene_1082
LOC105839283	110.662	284.34	0.829247	0.0244128	splicing factor 3B subunit 5	Sf3b5	gene_13986
LOC105831603	20.1666	42.2189	0.552115	0.0244778	39S ribosomal protein L17%2C mitochondrial	mRpL17	gene_13514
LOC105828496	9.91047	4.69402	-0.910126	0.024708	dehydrogenase/reductase SDR family member on chromosome X%2C transcript variant X1	CG11200	gene_1660
LOC105830459	24.2305	20.8905	-0.337283	0.024708	nuclear inhibitor of protein phosphatase 1%2C transcript variant X2	NiPp1	gene_1543
LOC105835526	23.972	15.7365	-0.543974	0.024708	uncharacterized LOC105835526	NA	gene_7092
LOC105837214	0.507161	1.18403	1.33448	0.024708	uncharacterized LOC105837214	NA	NA
LOC105837659	189.346	149.821	-0.620799	0.024708	cytochrome b5	CG3566	gene_11296
LOC105838842	373.78	304.356	-0.660186	0.024708	translocon-associated protein subunit gamma	CG5885	gene_4784
LOC105840114	15.292	13.637	-0.42329	0.024708	ubiquitin thioesterase trabid%2C transcript variant X3	trbd	gene_13543
LOC114253925	19.9926	12.3637	-0.607424	0.024708	uncharacterized LOC114253925	NA	NA
LOC118645573	1.01465	1.42293	0.796946	0.024708	uncharacterized LOC118645573	NA	gene_2163, gene_8543, gene_4609, gene_4369, gene_24, gene_14632, gene_10416, gene_1847, gene_9636, gene_14029
LOC118646693	2.53695	5.66223	1.24613	0.024708	vicilin-like seed storage protein At2g18540	NA	NA
LOC105838345	45.5119	36.9124	-0.53245	0.0249412	cadherin-87A	Cad87A	gene_1861
LOC105838573	30.3691	18.9361	-0.657339	0.0249412	vitamin K epoxide reductase complex subunit 1-like protein 1	Vkor	gene_683
LOC105836706	14.6579	20.4356	0.396083	0.0250048	D-altritol 5-dehydrogenase%2C transcript variant X1	NA	gene_1346
LOC105839272	29.0467	21.9713	-0.437879	0.0250048	PP2C-like domain-containing protein CG9801%2C transcript variant X2	CG9801	gene_4014
LOC118647695	0.330346	1.1955	1.74308	0.0250282	uncharacterized LOC118647695	NA	NA
LOC118648214	1.66376	3.87383	1.19879	0.0250342	uncharacterized LOC118648214	NA	gene_12438, gene_14629, gene_5377
LOC105834695	6.81436	11.0081	0.495047	0.0252276	erythroid differentiation-related factor 1%2C transcript variant X7	CG6511	gene_13571
LOC105835421	82.8866	60.7272	-0.713605	0.0252276	PRELI domain-containing protein 1%2C mitochondrial	prel	gene_10575
LOC114254699	0.257181	0.904416	2.21136	0.0252276	uncharacterized LOC114254699	NA	NA
LOC105831180	9.53029	13.4802	0.551744	0.0252543	thyroid transcription factor 1-associated protein 26 homolog	CG15535	gene_760
LOC105840405	5.20427	2.57669	-1.1354	0.0252839	uncharacterized LOC105840405	NA	gene_938
LOC105840746	34.637	13.1758	-1.58175	0.0252839	uncharacterized LOC105840746%2C transcript variant X2	NA	gene_3968
LOC118645156	0.558332	2.07954	1.89295	0.0252839	uncharacterized LOC118645156	NA	NA
LOC105839396	29.6286	24.407	-0.332211	0.0253001	sorting nexin-7	NA	gene_5422
LOC118646050	2.45069	3.49542	0.687223	0.025326	uncharacterized LOC118646050	NA	gene_7383, gene_12814
LOC105837870	21.0791	18.3856	-0.352481	0.0254031	RNA-binding protein spenito	nito	gene_12705
LOC105837448	60.4269	48.0067	-0.567326	0.0254235	CCR4-NOT transcription complex subunit 7	Pop2	NA
LOC105839137	10.4592	8.61166	-0.429178	0.0254235	voltage-gated potassium channel subunit beta-2%2C transcript variant X2	Hk	gene_494
LOC105839431	0.462497	0.691868	0.945734	0.0254235	uncharacterized LOC105839431%2C transcript variant X2	CG15563, CG15564	gene_1497
LOC114253788	4.11605	7.08537	0.821392	0.0254235	uncharacterized LOC114253788	NA	NA
LOC118644498	0.238161	0.485138	1.30037	0.0254235	uncharacterized LOC118644498	NA	gene_7909, gene_14476, gene_14435, gene_82, gene_4592, gene_3177, gene_5464, gene_11448, gene_9631, gene_5276
LOC105833842	49.6889	41.0586	-0.670429	0.0254722	uncharacterized LOC105833842%2C transcript variant X3	NA	gene_8800
LOC105839334	2.47769	0.840184	-1.16892	0.0254872	aromatic-L-amino-acid decarboxylase	Ddc	gene_12772
LOC118647407	2.21963	5.04978	0.967749	0.0255175	uncharacterized LOC118647407	NA	NA
LOC105837355	19.6165	16.6087	-0.383702	0.0255274	serine/threonine-protein kinase rio2%2C transcript variant X3	Jabba	gene_11281
LOC105832152	0.444429	1.26308	1.47867	0.0255732	esterase E4%2C transcript variant X3	clt	gene_7385, gene_2935, gene_2936
LOC105834381	39.2962	36.22	-0.409761	0.0255863	biogenesis of lysosome-related organelles complex 1 subunit 6	Pldn	gene_1446
LOC105838577	9.60904	15.1279	0.627664	0.0256158	probable 18S rRNA (guanine-N(7))-methyltransferase	CG10903	gene_14059
LOC114255408	1.71394	3.27498	0.996596	0.0256279	uncharacterized LOC114255408	NA	NA
LOC105829542	28.6479	16.081	-0.829995	0.0256473	fatty-acid amide hydrolase 2-A	CG7910, CG7900	gene_10203
LOC105836618	3.56828	2.05148	-0.816622	0.0256473	urea transporter 1%2C transcript variant X1	NA	gene_2338
LOC105831231	11.886	18.9942	0.508384	0.0256709	WD repeat-containing protein 3	CG8064	gene_4301
LOC118646815	9.8375	13.8523	0.511797	0.0257758	uncharacterized LOC118646815	NA	NA
LOC105831959	22.19	14.8367	-0.481425	0.0258279	formin-binding protein 1-like%2C transcript variant X6	Cip4	gene_4826
LOC105839003	17.3093	27.5983	0.492257	0.0258279	probable ATP-dependent RNA helicase DDX49	Dbp45A	gene_8465
LOC105837114	9.88724	16.5814	0.452484	0.0258384	probable histone-lysine N-methyltransferase CG1716	Set2	gene_14365
LOC105832378	0.0625786	0.177429	1.9182	0.0259344	membrane metallo-endopeptidase-like 1	NA	gene_5017
LOC105828613	10.7256	6.47028	-0.637235	0.0259626	uncharacterized LOC105828613%2C transcript variant X1	NA	NA
LOC118645770	0.987491	3.09311	1.22611	0.0259626	golgin subfamily A member 6-like protein 7	NA	gene_3858, gene_8046
LOC105828999	29.6178	23.7712	-0.482432	0.0261923	uncharacterized LOC105828999	CG6495	gene_2722
LOC105829416	42.7412	64.442	0.386593	0.0261923	microtubule-actin cross-linking factor 1%2C transcript variant X37	shot	gene_12198
LOC105829979	10.2253	5.92881	-0.817944	0.0261923	leucine-rich repeat-containing protein 24	kek6	gene_7187
LOC105831328	15.3187	14.0431	-0.529746	0.0261923	UPF0692 protein CG33108%2C transcript variant X1	CG33108	gene_9101
LOC118646143	0.798761	2.35237	1.80796	0.0261923	uncharacterized LOC118646143	NA	gene_12456, gene_14382, gene_7864, gene_6930, gene_835, gene_2266, gene_220, gene_14942, gene_3332, gene_10839, gene_810
LOC105835013	10.6385	6.01731	-0.666802	0.0262132	F-box/WD repeat-containing protein 5	Fbw5	gene_6380
LOC105839301	12.3803	8.2892	-0.489558	0.0262346	tetraspanin-7%2C transcript variant X2	NA	gene_6361
LOC118648495	0.0248399	0.0323165	5.36328	0.0262376	uncharacterized LOC118648495	NA	NA
LOC118646060	1.94937	4.31246	1.13637	0.0262539	uncharacterized LOC118646060	NA	gene_15478, gene_157, gene_10796, gene_5320, gene_7953, gene_14467, gene_5374, gene_8119, gene_4472, gene_2184, gene_3272, gene_11051, gene_14523, gene_14643, gene_11416, gene_929, gene_11464
LOC118646632	0.864613	1.96935	1.1189	0.0262539	uncharacterized LOC118646632	NA	NA
LOC114254846	4.42458	6.80008	0.865684	0.0262585	uncharacterized LOC114254846	NA	NA
LOC118648176	0.0347578	0	-7.16105	0.0263581	uncharacterized LOC118648176	NA	NA
LOC105837869	65.6079	45.8695	-0.64356	0.0264603	prohormone-2%2C transcript variant X1	NA	gene_12967
LOC105838653	26.3319	14.5132	-0.902599	0.0264603	uncharacterized LOC105838653%2C transcript variant X1	NA	gene_13196
LOC105839990	6.45052	11.0479	0.620484	0.0264603	uncharacterized LOC105839990%2C transcript variant X2	NA	gene_290
LOC118645877	1.53666	2.05337	0.677647	0.0264603	uncharacterized LOC118645877	NA	NA
LOC118648274	68.9164	155.889	0.6549	0.0264603	uncharacterized LOC118648274	CG31676	gene_3200, gene_3195
LOC105835826	16.6518	6.44787	-1.59486	0.0265283	uncharacterized LOC105835826%2C transcript variant X4	CG8420	gene_1555
LOC105836506	23.555	20.7174	-0.293167	0.0265776	70 kDa peptidyl-prolyl isomerase	Bdbt	gene_8718
LOC105830502	14.1368	18.049	0.32479	0.0265915	uncharacterized LOC105830502	xit	gene_2625
LOC105840001	5.21893	2.23071	-0.930373	0.0265915	ribosomal protein S6 kinase beta-1	JIL-1, S6k	gene_6002
LOC118647393	0.959298	2.25047	1.13834	0.0265915	uncharacterized LOC118647393	NA	NA
LOC105833563	10.2062	8.09126	-0.538624	0.0266086	leishmanolysin-like peptidase%2C transcript variant X1	Invadolysin	gene_1560
LOC105836043	9.4762	15.893	0.923054	0.0266112	protein BOLA2	CG31126	gene_12338
LOC105835169	9.53777	16.1993	0.602315	0.0266968	uncharacterized LOC105835169%2C transcript variant X3	NA	NA
LOC105840178	7.38625	10.2855	0.556066	0.0267006	DNA-directed RNA polymerase III subunit RPC1%2C transcript variant X1	RpIIIC160	gene_14006
LOC105829030	87.8966	77.5973	-0.637753	0.0267427	ras-related protein Rab-14%2C transcript variant X1	Rab14	gene_13026
LOC105834861	40.0542	32.4794	-0.54109	0.0267562	uncharacterized LOC105834861	CG10660	gene_11537
LOC105836455	8.05138	5.8491	-0.425713	0.0267562	dual serine/threonine and tyrosine protein kinase%2C transcript variant X2	NA	gene_9990
LOC105828162	0.865791	1.46757	0.916148	0.0267978	uncharacterized LOC105828162%2C transcript variant X2	NA	gene_3516
LOC105836658	5.18057	7.10132	0.457321	0.0271431	putative elongator complex protein 1%2C transcript variant X10	Elp1	gene_452
LOC105832697	13.949	24.8205	0.675606	0.0271991	glycogen [starch] synthase%2C transcript variant X2	GlyS	gene_4164
LOC114253737	4.09846	6.9422	0.910474	0.0271991	zinc finger BED domain-containing protein 4	CG13775	gene_15225
LOC105833971	0.423211	0.638711	0.926286	0.0272682	sodium-coupled monocarboxylate transporter 1%2C transcript variant X1	NA	gene_14908
LOC118647379	0.680457	1.1779	1.05856	0.0273145	uncharacterized LOC118647379	NA	NA
LOC118647598	10.184	5.78161	-0.678336	0.0273145	saccharopine dehydrogenase-like oxidoreductase	Sccpdh1, Sccpdh2	gene_13341, gene_7950
LOC118646584	5.1095	2.24706	-0.87265	0.0273233	transcription factor grauzone-like	NA	gene_2789
LOC105832539	16.5831	12.3017	-0.428922	0.02734	uncharacterized LOC105832539	CG31109	gene_9033
LOC105838039	587.118	437.566	-0.542602	0.0273908	cytochrome c oxidase subunit 6A%2C mitochondrial	COX6AL, levy	gene_11013
LOC105831010	33.9081	30.131	-0.376711	0.0274102	myb-like protein P%2C transcript variant X3	ASPP	gene_13996
LOC105841041	2.17642	1.04895	-0.930446	0.0274244	uncharacterized LOC105841041%2C transcript variant X1	CG31344	gene_473
LOC118648155	1.25755	2.34337	1.17747	0.0274244	uncharacterized LOC118648155	NA	NA
LOC105828404	55.0684	46.5164	-0.448435	0.0274499	protein Mo25%2C transcript variant X3	Mo25	gene_8838
LOC105828765	13.4476	9.75112	-0.653814	0.0275059	60 kDa SS-A/Ro ribonucleoprotein	CG10803	gene_6530
LOC105834642	14.1056	12.7081	-0.376201	0.0275059	rho GTPase-activating protein 1%2C transcript variant X2	RhoGAP18B, RhoGAP68F	gene_12093
LOC114255539	17.5957	24.2534	0.357316	0.0275059	tubulin gamma-2 chain	gammaTub37C, gammaTub23C	gene_13009
LOC105837085	41.0674	27.2824	-0.710242	0.0275335	programmed cell death protein 10	Ccm3	gene_10549
LOC105827786	48.8929	36.0072	-0.527239	0.0276271	MLX-interacting protein%2C transcript variant X3	Mondo	gene_5679
LOC105831440	306.631	192.207	-0.657368	0.0276378	zinc finger protein 782%2C transcript variant X1	NA	gene_8629
LOC105836302	159.893	153.978	-0.351955	0.0276378	cleavage and polyadenylation specificity factor subunit 5	Cpsf5	gene_9831
LOC105837361	201.657	166.703	-0.453959	0.0276378	transmembrane protein 214-A%2C transcript variant X1	CG33129	gene_10934
LOC105838905	19.376	13.2835	-0.433668	0.0276378	GTP-binding protein 1%2C transcript variant X2	Dgp-1	gene_11507
LOC105834298	46.5554	42.1321	-0.302729	0.027651	epsin-2%2C transcript variant X21	lqf	gene_3630
LOC105835440	122.111	104.842	-0.602165	0.0276789	methionine-R-sulfoxide reductase B1%2C transcript variant X1	SelR	gene_2737
LOC105839457	4.88468	7.00424	0.626252	0.0277101	cGMP-dependent 3'%2C5'-cyclic phosphodiesterase%2C transcript variant X2	NA	NA
LOC105831297	0.20352	0.278447	1.17515	0.0278146	uncharacterized LOC105831297	NA	gene_1042
LOC105838470	10.6224	7.97961	-0.355093	0.0278203	protein transport protein Sec24A%2C transcript variant X2	Sec24AB	gene_12535
LOC105839430	16.7587	39.5749	0.83228	0.0278203	uncharacterized LOC105839430	NA	gene_2777
LOC114253943	0.660913	1.84783	1.20408	0.0278203	uncharacterized LOC114253943	NA	NA
LOC118648660	3.88096	2.24666	-0.799444	0.0278982	ubiquitin carboxyl-terminal hydrolase calypso-like	NA	NA
LOC118644882	1.07217	2.15838	0.960377	0.0279861	uncharacterized LOC118644882	NA	NA
LOC105837186	4.75492	6.1986	0.451243	0.027995	transcription factor SOX-9	Sox100B	gene_9495
LOC105838872	14.2506	8.23724	-0.760408	0.0279954	CYFIP-related Rac1 interactor B%2C transcript variant X1	CG32066	gene_1434
LOC105837690	26.4591	21.9846	-0.550232	0.0281438	high affinity choline transporter 1	NA	gene_9034
LOC105838558	8.38236	12.0876	0.443052	0.0281475	eEF1A lysine and N-terminal methyltransferase homolog%2C transcript variant X1	CG2614	gene_9431
LOC118645517	0.308334	0.884725	1.57382	0.0281475	uncharacterized LOC118645517	NA	NA
LOC118645705	1.26185	1.93064	1.42667	0.0281475	chromatin assembly factor 1 subunit A-like	NA	NA
LOC118647270	12.2098	28.9598	0.782279	0.0281475	uncharacterized LOC118647270	NA	NA
LOC105832837	38.0055	34.7693	-0.387361	0.0281683	PX domain-containing protein kinase-like protein%2C transcript variant X1	CG8726	gene_4444
LOC105834169	0.699151	0.884318	0.842153	0.0281683	G-protein coupled receptor Mth	mthl15	gene_7069
LOC105836815	59.1172	48.1051	-0.475427	0.0281683	DNA-binding protein P3A2%2C transcript variant X6	ewg	gene_6822
LOC105831759	7.82449	5.67492	-0.681268	0.0282109	putative fatty acyl-CoA reductase CG5065	CG4770	gene_4148
LOC105838566	8798.54	2596.96	-2.02767	0.0282253	proline-rich protein 4	Vajk3	gene_9692
LOC118646156	0.11386	0.492709	1.8805	0.0282268	uncharacterized LOC118646156	NA	NA
LOC105828646	12.6104	9.47793	-0.402323	0.0282792	FYVE%2C RhoGEF and PH domain-containing protein 2	RhoGEF4	gene_9551, gene_9552, gene_9446
LOC105836905	27.886	36.4221	0.368043	0.0282792	coiled-coil domain-containing protein 47%2C transcript variant X2	CG17593	gene_6450
LOC118644700	13.4745	19.8429	0.540388	0.0282792	uncharacterized LOC118644700	NA	NA
LOC118644707	6.30232	10.885	0.523304	0.0282792	uncharacterized LOC118644707	NA	NA
LOC105832167	4.49481	7.43328	0.550333	0.0282967	centrosomal protein of 120 kDa	rha	gene_8730
LOC105840403	6.88279	2.02723	-1.28786	0.0283063	venom acid phosphatase Acph-1%2C transcript variant X3	NA	NA
LOC105831934	36.9788	32.8136	-0.335294	0.0285465	AMP deaminase 2%2C transcript variant X9	AMPdeam	gene_6154
LOC105832986	55.46	40.4942	-0.479089	0.0285557	V-type proton ATPase subunit C%2C transcript variant X1	Vha44	gene_11020
LOC105835789	8.90952	7.51244	-0.405324	0.0285739	zinc finger protein 90 homolog	NA	gene_7576
LOC105833055	37.1219	25.455	-0.576996	0.0287132	sphingosine-1-phosphate lyase	Sply	gene_13132
LOC105837774	28.178	18.7276	-0.691545	0.0287226	mitochondrial mRNA pseudouridine synthase Trub2	CG7849	gene_8215
LOC105835262	1.58271	2.15446	1.03285	0.0287258	uncharacterized LOC105835262%2C transcript variant X3	galene	gene_1693
LOC118645154	2.48419	6.14381	0.932761	0.0287258	uncharacterized LOC118645154%2C transcript variant X4	NA	NA
LOC105831045	7.41642	9.31053	0.472898	0.0287391	2'%2C5'-phosphodiesterase 12%2C transcript variant X4	CG31759	gene_6828
LOC105839249	3561.71	3441.54	-0.49462	0.02892	40S ribosomal protein S25	RpS25	gene_5633
LOC105830973	0.0332009	0.36179	2.82596	0.0289281	cytochrome P450 4C1	NA	gene_9416
LOC105835867	59.0847	49.4782	-0.409641	0.0289819	uridine phosphorylase 1%2C transcript variant X3	NA	gene_1853
LOC105828937	2.54617	0	-7.71654	0.0290903	uncharacterized LOC105828937	Osi14	gene_4239
LOC105836338	113.568	94.4855	-0.407398	0.02911	mediator of RNA polymerase II transcription subunit 13%2C transcript variant X3	skd	gene_10554
LOC105830369	12.7749	14.1732	0.597117	0.0291758	cadherin-related tumor suppressor-like	ft	gene_526
LOC105837221	2.94355	1.88883	-0.423789	0.0291758	protein transport protein SFT2	CG33635	gene_6465
LOC118645173	0.555603	1.57263	1.39903	0.0291758	uncharacterized LOC118645173	NA	NA
LOC118646606	7.67676	5.77306	-0.444991	0.0291758	zinc finger protein 568-like	NA	NA
LOC118644400	0.623637	0.807817	1.02206	0.0294044	uncharacterized LOC118644400	NA	NA
LOC118645465	12.5064	7.49214	-0.558672	0.0294216	serine protease snake-like	snk	gene_15353
LOC118648838	0.043617	1.69207	4.08712	0.0294223	probable leucine--tRNA ligase%2C mitochondrial%2C transcript variant X2	LeuRS-m	gene_9419
LOC105837338	0.858827	0	-3.62624	0.029501	putative uncharacterized protein DDB_G0282133	NA	NA
LOC105840967	56.9721	39.9636	-0.708617	0.029501	vesicle-trafficking protein SEC22b	Sec22	gene_11153
LOC105833025	1.86201	1.4285	-1.99188	0.0295335	uncharacterized LOC105833025%2C transcript variant X2	CG11786	gene_1274
LOC105830382	244.802	192.724	-0.504624	0.029535	transmembrane emp24 domain-containing protein	CHOp24	gene_588
LOC118644587	0.119441	0.294932	1.76821	0.029535	uncharacterized LOC118644587	NA	NA
LOC118644768	0.287827	0.529057	0.967608	0.029535	uncharacterized LOC118644768	NA	NA
LOC118644803	0.128342	0.389482	2.22633	0.029535	uncharacterized LOC118644803	NA	gene_561
LOC118645954	58.2552	82.5518	0.485196	0.029535	pre-mRNA-processing factor 6-like	La	gene_10985
LOC114253771	24.3912	19.6141	-0.399601	0.0295718	uncharacterized LOC114253771	NA	gene_5248
LOC105836366	3.84451	6.23204	0.599767	0.0296361	dedicator of cytokinesis protein 1%2C transcript variant X2	mbc	gene_9979
LOC118648812	553.475	1354.88	1.15393	0.0296628	trypsin alpha-3-like	CG32808, CG12951, CG16749	gene_5880
LOC105838271	8.89031	11.1535	0.417997	0.0296652	exosome RNA helicase MTR4	Mtr4	gene_6487
LOC118645887	0.0666017	0.0975847	1.41735	0.0297287	uncharacterized LOC118645887	NA	NA
LOC105831827	19.2067	10.644	-0.746148	0.0297587	uncharacterized LOC105831827	NA	gene_4758
LOC105837482	203.173	194.067	-0.422109	0.029793	voltage-dependent anion-selective channel%2C transcript variant X1	porin	gene_7582
LOC105829579	20.3429	32.0669	0.558732	0.0299699	39S ribosomal protein L15%2C mitochondrial	mRpL15	gene_4968
LOC114255592	3.25136	6.28156	0.720239	0.0299699	uncharacterized LOC114255592	NA	NA
LOC105828654	51.9686	36.4477	-0.65713	0.0300117	post-GPI attachment to proteins factor 6%2C transcript variant X5	CG13654	gene_14828
LOC105840006	16.1076	13.0326	-0.470712	0.0300232	synergin gamma%2C transcript variant X2	NA	gene_6414
LOC105835490	41.4715	32.4378	-0.463998	0.0300517	transmembrane 9 superfamily member 2%2C transcript variant X2	TM9SF2	gene_7998
LOC105833675	32.477	23.8747	-0.57351	0.0300773	SH3 domain-containing protein 19	l_3_05822	gene_7072
LOC105838181	11.3623	9.0101	-0.400136	0.0300773	TELO2-interacting protein 2%2C transcript variant X2	NA	gene_3045
LOC105838982	2.58646	4.97934	0.664803	0.0300773	uncharacterized LOC105838982%2C transcript variant X2	NA	gene_6313
LOC105836332	8.01903	9.86498	0.350625	0.0301286	intraflagellar transport protein 56%2C transcript variant X2	Ttc26	gene_10457
LOC105837275	1.14864	1.88411	0.600157	0.0301492	protein inturned%2C transcript variant X2	in	gene_427
LOC105833682	10.1692	13.5758	0.36586	0.030197	histone-lysine N-methyltransferase EHMT2%2C transcript variant X1	G9a	gene_15194
LOC105835427	62.6136	104.927	0.341957	0.030197	RNA-binding protein 39%2C transcript variant X7	Caper	gene_6350
LOC105829107	4.93146	7.51299	0.479584	0.0302429	WD repeat-containing and planar cell polarity effector protein fritz	frtz	gene_9595
LOC105831772	23.53	21.3567	-0.350526	0.0302429	uncharacterized LOC105831772%2C transcript variant X1	NA	gene_13349
LOC118646849	1.18875	1.92064	0.767394	0.0302429	uncharacterized LOC118646849	NA	NA
LOC105834240	5.45493	9.06352	0.546096	0.0302486	probable ATP-dependent RNA helicase kurz	kz	gene_10341
LOC105838796	20.5407	11.013	-0.917571	0.0302486	uncharacterized LOC105838796%2C transcript variant X2	CG1136	gene_4040
LOC118645995	11.5754	24.6461	0.697448	0.0302486	uncharacterized LOC118645995	NA	NA
LOC114254379	0	0.0466074	3.49137	0.0303542	uncharacterized LOC114254379%2C transcript variant X2	NA	NA
LOC114254860	377.717	314.709	-0.510424	0.0304625	uncharacterized LOC114254860	CG9034	gene_10306
LOC118644954	0.145997	0.179497	1.05739	0.0304878	uncharacterized LOC118644954	NA	NA
LOC118644812	4.03921	0.963367	-2.25193	0.0305264	uncharacterized LOC118644812	NA	NA
LOC105831822	108.304	59.4407	-0.883916	0.0305638	myophilin	Chd64	gene_4891
LOC114254467	9.97204	12.0911	0.450381	0.0305638	luc7-like protein 3%2C transcript variant X2	NA	gene_11125
LOC105831074	32.1869	27.6328	-0.419062	0.0306552	GTPase Era%2C mitochondrial	CG7488	gene_4112
LOC105837725	39.9436	72.7257	0.490239	0.0306769	uncharacterized LOC105837725%2C transcript variant X3	NA	gene_6333
LOC105828166	31.4872	24.6648	-0.416068	0.0307091	beta-1%2C3-galactosyltransferase 5	CG8673, CG8668	gene_12832
LOC105839251	35.5643	25.8565	-0.576364	0.0308609	ras-related protein Rab-35	Rab35	gene_6161
LOC105839861	308.434	199.596	-0.767688	0.0309027	alpha-N-acetylgalactosaminidase%2C transcript variant X4	CG5731, CG7997	gene_12523
LOC114254672	1.34969	1.73874	0.692482	0.0310203	uncharacterized LOC114254672%2C transcript variant X1	NA	gene_2048, gene_2049, gene_2050
LOC105829627	1009.41	2014.93	1.08445	0.0310221	uncharacterized LOC105829627	obst-G, Muc68E, obst-F	gene_3701
LOC105834953	56.9895	43.0752	-0.631722	0.0311592	uncharacterized LOC105834953	NA	gene_13034
LOC105832297	104.913	75.7458	-0.681298	0.031169	uncharacterized LOC105832297%2C transcript variant X2	CG5910	gene_6565
LOC105833211	47.3475	31.6681	-0.54122	0.031169	sorting nexin-29%2C transcript variant X2	CG5439	gene_14040
LOC105834549	3.17259	1.50483	-1.09622	0.031169	uncharacterized LOC105834549%2C transcript variant X2	CG7884	gene_9250
LOC105838833	1.7154	1.99543	0.563448	0.0312022	protein Wnt-10a	Wnt10	gene_4775
LOC105830831	2.30982	2.84561	0.743877	0.0312153	transient receptor potential cation channel subfamily V member 5%2C transcript variant X2	nan	gene_11975
LOC118647322	0.13404	0.398201	1.61483	0.0312153	uncharacterized LOC118647322	NA	NA
LOC105838843	8.45077	10.6839	0.637535	0.0313711	kinesin-like protein Klp61F	Klp61F, CG32318	gene_4780
LOC105831633	17.5109	11.3739	-0.600295	0.0314028	serine/arginine repetitive matrix protein 2%2C transcript variant X2	NA	gene_9927
LOC105834610	73.6146	118.391	0.327527	0.0314449	protein split ends%2C transcript variant X1	spen	gene_11723
LOC105828330	10.57	7.18175	-0.407891	0.0315246	protein sarah	sra	gene_13335
LOC105833140	39.3085	30.3679	-0.397839	0.0315246	uncharacterized LOC105833140	CG5541	gene_9722
LOC105834113	0	0.0344942	6.24885	0.0315246	uncharacterized LOC105834113	NA	NA
LOC105836431	73.3165	54.3977	-0.617915	0.0315246	uncharacterized LOC105836431	NA	gene_3055
LOC105836856	2.60202	3.34353	0.49985	0.0315246	uncharacterized LOC105836856%2C transcript variant X2	NA	gene_1072
LOC105836920	72.652	36.1008	-0.836445	0.0315246	multiple inositol polyphosphate phosphatase 1	NA	gene_361
LOC105838656	164.924	254.891	0.427943	0.0315431	neither inactivation nor afterpotential protein G%2C transcript variant X7	ninaG	gene_11348
LOC105832966	319.711	358.848	-0.248245	0.0316888	reticulon-1-A%2C transcript variant X1	Rtnl1	gene_1120
LOC105834193	1.74908	1.00174	-2.03989	0.0316888	uncharacterized LOC105834193	NA	NA
LOC105828264	89.1498	75.6306	-0.391633	0.0317207	enhancer of rudimentary homolog	e_r_	gene_1048, gene_1049
LOC105837013	1.09223	0.219292	-1.73152	0.0317207	uncharacterized LOC105837013	NA	NA
LOC105830789	16.8104	13.6776	-0.332683	0.0318144	protein FRA10AC1	CG16890	gene_9389
LOC105830603	0.593408	1.47757	1.59133	0.0318295	putative uncharacterized protein DDB_G0282133%2C transcript variant X2	NA	NA
LOC105832306	30.6215	20.1742	-0.484251	0.0318307	monocarboxylate transporter 12	Sln	gene_12361
LOC105833819	2.98948	4.19356	0.541196	0.0318307	VWFA and cache domain-containing protein 1%2C transcript variant X1	CG16868	gene_7064
LOC118644520	0	0.129647	3.34885	0.0318307	uncharacterized LOC118644520	NA	NA
LOC118644582	1.59431	2.09539	0.803361	0.0318307	uncharacterized LOC118644582%2C transcript variant X2	NA	NA
LOC105834668	38.0087	29.644	-0.550422	0.031872	adenylosuccinate lyase%2C transcript variant X1	AdSL	gene_112
LOC114254968	0.237097	0.332044	1.13856	0.0319234	uncharacterized LOC114254968%2C transcript variant X3	NA	NA
LOC105833585	162.653	140.315	-0.400106	0.0319307	S-phase kinase-associated protein 1	SkpA, SkpB	gene_13199
LOC105835790	61.9274	120.908	0.549891	0.0319653	28 kDa heat- and acid-stable phosphoprotein	CG11444, CG4438	gene_14787
LOC105839550	28.1588	24.6817	-0.379666	0.0319653	uncharacterized LOC105839550%2C transcript variant X1	l_1_G0193, CG31664	gene_2863
LOC105830192	3610.98	565.446	-1.76098	0.0319963	skin secretory protein xP2	NA	gene_15062
LOC105834132	14.7292	11.1754	-0.447875	0.0320104	sodium/potassium-transporting ATPase subunit beta-1-interacting protein%2C transcript variant X2	NKAIN	gene_11002
LOC105834340	491.867	466.76	-0.381284	0.0320104	arginine kinase%2C transcript variant X1	NA	gene_7483
LOC105828281	69.4647	60.0419	-0.416265	0.0320913	insulin gene enhancer protein ISL-1%2C transcript variant X1	tup	gene_703
LOC105837677	20.9357	18.0798	-0.343616	0.0320913	uncharacterized LOC105837677%2C transcript variant X1	NA	gene_3335
LOC118645167	7.24402	13.0855	0.715881	0.0320997	uncharacterized LOC118645167	NA	NA
LOC118644479	10.7898	17.1746	0.575895	0.0321419	uncharacterized LOC118644479%2C transcript variant X1	NA	NA
LOC105838481	1474.28	1245.4	-0.472047	0.0321559	40S ribosomal protein S7	RpS7	gene_9884
LOC105828486	5.17682	3.54167	-1.31418	0.03216	uncharacterized LOC105828486	apn	gene_1750
LOC118646014	10.0484	4.55145	-1.07401	0.0321958	DNA-directed RNA polymerase I subunit RPA43-like%2C transcript variant X2	CG13773	gene_8592, gene_8904
LOC105833658	164.305	147.617	-0.539027	0.0322754	CXXC motif containing zinc binding protein%2C transcript variant X2	CG4646	gene_10943
LOC118644531	0.224705	0.395922	1.45123	0.0323083	uncharacterized LOC118644531	NA	gene_11236
LOC105834506	8.81935	5.21423	-1.08213	0.0323326	uncharacterized LOC105834506%2C transcript variant X3	CG10005	gene_12731
LOC105837059	17.6923	27.3196	0.664981	0.0323326	endothelin-converting enzyme homolog	Nep5	gene_13242, gene_13243
LOC105829313	35.5726	23.1242	-0.724093	0.0324209	globin%2C transcript variant X2	glob1	gene_10330
LOC105828219	12.0165	18.7918	0.471313	0.0324304	serine/arginine repetitive matrix protein 1%2C transcript variant X1	NA	gene_11578
LOC105840161	383.418	339.47	-0.427722	0.0324304	cytochrome c oxidase subunit NDUFA4	ND-MLRQ	gene_872
LOC105832893	45.569	39.8187	-0.408186	0.032463	protein O-mannosyl-transferase Tmtc3	Tmtc3	gene_5881
LOC105833459	62.2963	53.1545	-0.329944	0.032463	aryl hydrocarbon receptor nuclear translocator homolog%2C transcript variant X3	tgo	gene_7206
LOC105838119	430.966	341.509	-0.541451	0.032463	histidine triad nucleotide-binding protein 1	HINT1	gene_4298
LOC105838961	3.19332	6.27241	0.828565	0.032463	uncharacterized LOC105838961%2C transcript variant X4	CG5003	gene_12309
LOC118644839	1.03036	2.01817	1.08169	0.032463	uncharacterized LOC118644839	NA	NA
LOC105830178	0.444548	0.80483	1.06334	0.0324724	putative odorant receptor 85d	NA	gene_3513
LOC118644709	3.21356	1.90711	-1.07562	0.0324897	uncharacterized LOC118644709%2C transcript variant X1	NA	NA
LOC114255234	10.5542	17.9921	0.686947	0.0325183	uncharacterized LOC114255234	NA	gene_1900
LOC105828408	14.5898	19.9574	0.542634	0.0326337	general transcription factor IIH subunit 3	Tfb4	gene_15182
LOC105830339	10.9989	8.41311	-0.524795	0.0326337	tetraspanin-11%2C transcript variant X1	NA	gene_2401
LOC105834657	2.46924	5.64975	1.07285	0.0326337	glutamate receptor ionotropic%2C delta-1%2C transcript variant X1	Ir76b	gene_5883
LOC105835936	222.299	189.428	-0.431372	0.0326337	leupaxin%2C transcript variant X6	Pax	gene_10180
LOC118644817	1.25607	0.152777	-2.97896	0.0326337	uncharacterized PE-PGRS family protein PE_PGRS54-like	NA	NA
LOC118646511	5.14134	1.95194	-1.27982	0.0326337	SURP and G-patch domain-containing protein 1-like	NA	NA
LOC105841064	304.432	172.309	-0.757319	0.0326785	synaptic vesicle glycoprotein 2C	NA	gene_351
LOC105830432	9.19534	18.6576	0.665501	0.0326815	structural maintenance of chromosomes protein 2%2C transcript variant X2	SMC2	gene_9187
LOC105830926	0.817226	0	-4.56951	0.0326815	endocuticle structural glycoprotein SgAbd-4-like	Cpr49Aa, Cpr49Ae	gene_7141
LOC105831493	45.0672	33.4059	-0.527584	0.0326815	chromatin accessibility complex 16kD protein%2C transcript variant X2	Chrac-16	gene_7251
LOC105837575	3.91449	11.0945	1.12723	0.0326815	juvenile hormone acid O-methyltransferase%2C transcript variant X1	jhamt	gene_136, gene_13246
LOC105840229	45.4807	36.9522	-0.440717	0.0328103	eukaryotic translation initiation factor 4E-binding protein Mextli%2C transcript variant X1	mxt	gene_155
LOC105838227	50.1608	44.2818	-0.388598	0.0328376	nuclear protein localization protein 4 homolog	Npl4	gene_9517
LOC118646286	0.347417	0.704304	1.16637	0.0328376	uncharacterized LOC118646286	NA	NA
LOC105829286	27.9606	21.773	-0.402877	0.0328749	pyridoxal kinase	Pdxk	gene_10761
LOC118648757	115.844	93.4778	-0.626518	0.0328749	icarapin-like	vir-1	gene_5889
LOC105830582	7.67361	10.6044	0.519772	0.0329103	polynucleotide 5'-hydroxyl-kinase NOL9%2C transcript variant X1	CG8414	gene_8761
LOC105835743	863.197	1263.79	0.595117	0.0329456	uncharacterized LOC105835743%2C transcript variant X3	NA	NA
LOC105831197	6.22591	4.57968	-0.595728	0.0330745	tetratricopeptide repeat protein 21B%2C transcript variant X1	NA	gene_350
LOC105834652	46.7658	71.2467	0.409476	0.0332291	zinc finger and BTB domain-containing protein 24%2C transcript variant X1	CG7691	gene_5885
LOC105832198	14.0724	9.9489	-0.894569	0.0332786	patched domain-containing protein 3	Ptr	gene_9888
LOC105836483	24.1288	35.7555	0.599629	0.0333015	protein starmaker	NA	NA
LOC105828301	65.2669	58.1222	-0.287275	0.0333983	ribosomal RNA-processing protein 7 homolog A%2C transcript variant X3	CG9107	gene_7230
LOC118644504	0.244806	0.377807	1.45926	0.0333983	uncharacterized LOC118644504	NA	gene_4606
LOC105831296	4.30669	5.15129	0.506786	0.0334193	glycosylphosphatidylinositol anchor attachment 1 protein	GAA1	gene_1118
LOC118647073	0	0.248531	3.60887	0.033492	uncharacterized LOC118647073	NA	gene_3365, gene_12446, gene_4403, gene_8038, gene_14416, gene_5555, gene_8067, gene_7897, gene_15524, gene_3079, gene_7759, gene_12461, gene_11452, gene_13304, gene_5463, gene_10861, gene_11438, gene_3473, gene_7730, gene_787, gene_3603, gene_15262, gene_611, gene_2160, gene_5268, gene_3430, gene_2447, gene_245, gene_4324, gene_1840, gene_8266, gene_11447, gene_5426, gene_7256, gene_855, gene_104…
LOC105832520	13.6999	8.6416	-0.754914	0.0335521	zinc finger protein 808	NA	gene_13841
LOC105836930	7.87383	4.01656	-0.813639	0.0335521	protein yellow	NA	gene_13092
LOC105829729	0.165838	0.414112	1.6746	0.0335659	putative gustatory receptor 28b	NA	gene_2080
LOC105832552	15.5968	10.9932	-0.424435	0.0335659	uncharacterized LOC105832552%2C transcript variant X2	NA	gene_1359
LOC105832788	6.90401	3.28233	-1.00962	0.0335659	uncharacterized LOC105832788%2C transcript variant X1	CG13566	gene_261
LOC105832886	5.90349	9.90029	0.513254	0.0335659	uncharacterized LOC105832886%2C transcript variant X2	CG42588	gene_15425
LOC105835264	48.968	28.3221	-1.62429	0.0335659	uncharacterized LOC105835264	NA	gene_1339
LOC105839066	2.89232	4.03127	0.472245	0.0335659	uncharacterized LOC105839066	NA	gene_5128
LOC105840225	8.93407	14.376	0.492072	0.0335963	protein ELYS%2C transcript variant X1	Elys	gene_13055
LOC118645868	3.47385	0.887766	-2.17267	0.0335963	glucose dehydrogenase [FAD%2C quinone]-like	CG9521, CG9519	gene_13599, gene_13800
LOC105827868	2.6504	5.05554	0.854738	0.0336155	uncharacterized LOC105827868%2C transcript variant X1	NA	gene_14471
LOC118645055	65.5125	23.213	-2.34605	0.0336155	farnesyl pyrophosphate synthase-like%2C transcript variant X2	Fpps	gene_9519
LOC118646795	2.57736	4.5844	0.86994	0.0336448	uncharacterized LOC118646795	NA	gene_6901, gene_4404, gene_8040, gene_10252, gene_3241, gene_14535, gene_10477, gene_10860, gene_11437, gene_5460, gene_7258, gene_5760, gene_7005, gene_15537, gene_788, gene_15528
LOC118646260	26.4132	20.5099	-0.421592	0.0336784	uncharacterized LOC118646260%2C transcript variant X2	NA	NA
LOC105836211	553.833	491.084	-0.549127	0.0337171	protein lethal(2)essential for life	Hsp23	gene_7594
LOC118644555	3.39933	5.52356	0.591279	0.0337171	uncharacterized LOC118644555	NA	NA
LOC118646772	0.431342	0.94234	1.109	0.0337559	uncharacterized LOC118646772	NA	NA
LOC105834887	30.4533	27.3796	-0.48451	0.0338455	muscle segmentation homeobox	Dr	gene_7404
LOC105834444	44.6202	32.128	-0.459921	0.0339046	kelch-like ECH-associated protein 1B%2C transcript variant X2	Keap1	gene_8340
LOC105840098	4.16823	2.30152	-0.94506	0.0339353	uncharacterized LOC105840098	NA	gene_5360
LOC118645105	0.836085	1.33177	0.963658	0.034008	uncharacterized LOC118645105	NA	NA
LOC105829205	3.82536	2.3805	-0.524014	0.0340208	kynurenine 3-monooxygenase%2C transcript variant X1	cn	gene_12170
LOC105836729	2.26338	4.36322	1.13385	0.0340208	odorant receptor 22c%2C transcript variant X3	NA	NA
LOC105830397	114.856	91.3202	-0.501206	0.0340227	PRKR-interacting protein 1 homolog	CG8441	gene_10753
LOC105838508	7.35991	10.6987	0.550684	0.0341531	uncharacterized LOC105838508%2C transcript variant X1	NA	gene_6124
LOC105831532	24.2763	22.822	-0.44742	0.0341918	protein adenylyltransferase Fic	Fic	gene_10126
LOC105835642	5.79267	3.45684	-0.601135	0.0341924	putative thiamine transporter SLC35F3%2C transcript variant X6	CG42322	gene_14282
LOC105832943	197.113	157.428	-0.567412	0.0342567	NADH dehydrogenase [ubiquinone] flavoprotein 1%2C mitochondrial	ND-51, ND-51L2, ND-51L1	gene_11781
LOC114255211	7.00445	10.6093	0.488866	0.0344565	uncharacterized LOC114255211%2C transcript variant X1	NA	NA
LOC105837886	35.4978	26.1329	-0.458203	0.0345686	THAP domain-containing protein 1%2C transcript variant X2	NA	gene_6510
LOC118648073	5.53701	10.0665	0.86807	0.0345686	uncharacterized LOC118648073%2C transcript variant X1	bnl	gene_12770
LOC105839942	0.386966	0.439761	0.865195	0.0347086	uncharacterized LOC105839942	NA	gene_1588
LOC118645715	0.557215	1.31043	0.942343	0.0347218	uncharacterized LOC118645715	NA	NA
LOC118647133	2.3647	3.53518	0.711867	0.0347218	uncharacterized LOC118647133%2C transcript variant X1	NA	NA
LOC105834755	144.187	127.193	-0.633411	0.034751	GSK-3-binding protein	NA	gene_8756
LOC105836536	12.9216	9.64881	-0.643994	0.034751	modifier of mdg4%2C transcript variant X1	CG32121	gene_9769
LOC105832469	34.9781	28.1232	-0.396922	0.034935	tetraspanin-1%2C transcript variant X6	Tsp66E	gene_14013
LOC105829267	49.6856	71.7971	0.566203	0.0349928	troponin C%2C transcript variant X3	NA	gene_13667
LOC105832184	2.66357	3.62585	0.509807	0.035045	protein rolling stone%2C transcript variant X3	CG43778, CG9555, CG17906, CG4480, rost, CG13101	gene_3066
LOC105838909	0.328883	0.00915658	-2.63702	0.0350583	uncharacterized LOC105838909	NA	gene_6274
LOC105835840	7.97654	5.92111	-0.512384	0.0350957	homocysteine S-methyltransferase YbgG	CG10623, CG10621	gene_6599
LOC105837495	6.94201	8.76847	0.400391	0.0350957	ubiquitin carboxyl-terminal hydrolase 10	Usp10	gene_10763
LOC105832386	14.7662	9.90573	-0.579129	0.0351512	MORN repeat-containing protein 3	CG30429	gene_6000
LOC105829942	61.766	36.2091	-0.737442	0.0352157	cerebellar degeneration-related protein 2	Cen	gene_2874
LOC105837288	2.5666	3.4293	0.645821	0.0352473	ring canal kelch homolog	kel	gene_3191
LOC105838753	32.9093	26.7419	-0.417657	0.0352473	limbic system-associated membrane protein	dpr19	gene_2706
LOC105839002	443.881	394.134	-0.503541	0.0352473	aminoacylase-1	CG6465, CG17109, CG6733, CG6738, CG17110, CG6726	gene_12886
LOC105840384	16.7623	12.5522	-0.456284	0.0352473	CUE domain-containing protein 1	CG12024	gene_12553
LOC105833983	8.24674	10.8741	0.684598	0.0352546	apoptosis regulatory protein Siva%2C transcript variant X6	NA	gene_3295
LOC114254413	511.805	412.316	-0.641963	0.0352546	nuclear protein 1%2C transcript variant X2	CG6770	gene_11017
LOC105828894	0.454575	0	-5.85555	0.0353737	keratin%2C type I cytoskeletal 10-like	NA	gene_4246
LOC105835967	14.345	10.019	-0.623619	0.0353737	DET1- and DDB1-associated protein 1	CG31855	gene_13691
LOC105839504	7.45498	4.33179	-0.585879	0.0353737	protein jim lovell%2C transcript variant X6	lov	gene_7465
LOC118648578	1.7597	2.76701	0.869715	0.0354091	uncharacterized LOC118648578	NA	NA
LOC105830348	3.67039	5.9249	0.659334	0.0354385	cyclin-dependent kinase 20%2C transcript variant X3	CG6800	gene_10521
LOC105834227	9.97896	4.78075	-1.0319	0.0354385	facilitated trehalose transporter Tret1%2C transcript variant X1	CG33281	gene_15442
LOC105832839	1.67164	4.20331	0.817038	0.0356396	uncharacterized LOC105832839	NA	NA
LOC105834524	7.06646	9.34774	0.478075	0.0356648	protein farnesyltransferase/geranylgeranyltransferase type-1 subunit alpha%2C transcript variant X2	Fnta	gene_1573
LOC105829007	0.241641	0.776387	2.0688	0.035678	4-coumarate--CoA ligase 1%2C transcript variant X1	NA	gene_3724
LOC105830989	39.212	33.0799	-0.467755	0.0358218	vesicular glutamate transporter 1	VGlut	gene_14619
LOC105830470	0.284925	0.611267	1.22992	0.0358327	putative uncharacterized protein DDB_G0282133%2C transcript variant X4	NA	NA
LOC105839555	40.4852	58.7094	0.347764	0.0361259	DNA topoisomerase 2%2C transcript variant X2	Top2	gene_2638
LOC105837899	39.4775	28.159	-0.647553	0.0361294	sodium/potassium-transporting ATPase subunit beta-1	nrv1	gene_6298
LOC105828928	45.5873	31.7862	-0.575156	0.0362574	uncharacterized LOC105828928	CG8321	gene_10153
LOC105833271	136.057	106.162	-0.671512	0.0362638	UMP-CMP kinase	Dak1	gene_1022
LOC114255225	1.622	2.3815	0.66803	0.0362638	uncharacterized LOC114255225	NA	NA
LOC118644720	0.633926	0.83405	1.02634	0.0362638	uncharacterized LOC118644720	NA	NA
LOC118644802	149.002	123.586	-0.46645	0.036268	uncharacterized LOC118644802%2C transcript variant X2	NA	NA
LOC105835590	7.30788	10.8427	0.627371	0.0363387	homeobox protein rough	ro	gene_8943
LOC105827797	6.65941	10.9911	0.515201	0.0363833	probable ATP-dependent RNA helicase DDX52	CG5589	gene_10369
LOC105838757	6.88587	10.133	0.457447	0.0363833	serine/threonine-protein kinase SIK3%2C transcript variant X1	Sik3	gene_12291, gene_12290
LOC105830865	6.95496	9.14031	0.371733	0.0363919	F-box only protein 42%2C transcript variant X1	CG6758	gene_6406
LOC105832403	4.39246	7.50862	0.783677	0.0363919	ejaculatory bulb-specific protein 3	NA	gene_9030
LOC105832518	36.3315	50.1718	0.590802	0.0363919	ornithine aminotransferase%2C mitochondrial%2C transcript variant X1	NA	gene_13647
LOC105834120	41.1166	23.8049	-0.942383	0.0363919	uncharacterized LOC105834120%2C transcript variant X2	CG12814	gene_1890
LOC105838407	144.665	128.229	-0.469272	0.0363919	uncharacterized LOC105838407	kune	gene_7645
LOC105839037	1119.67	820.306	-0.452323	0.0363919	bax inhibitor 1	BI-1	gene_8965
LOC105839349	35.6846	25.9364	-0.486625	0.0363919	putative polypeptide N-acetylgalactosaminyltransferase 9%2C transcript variant X1	Pgant9	gene_4036
LOC105841161	13.153	4.61172	-1.62688	0.0363919	vitamin K-dependent protein C	NA	gene_9370
LOC105836718	49.096	113.053	1.08605	0.0364054	cytochrome P450 4C1	NA	gene_9360
LOC105835412	10.3999	6.67949	-0.656622	0.0364424	uncharacterized LOC105835412%2C transcript variant X1	CG15760	gene_6734
LOC118647089	0.508042	1.75714	1.978	0.0364424	histone-lysine N-methyltransferase%2C H3 lysine-79 specific-like	NA	gene_3858, gene_8046
LOC105835348	1.43404	1.99856	0.888982	0.0364827	protein disulfide-isomerase TMX3	CG5027	gene_3073
LOC105831063	0	0.0135592	4.38997	0.0366724	lipase 3	Lip1	gene_9271
LOC105838849	33.6016	23.0501	-0.411041	0.036737	bone morphogenetic protein receptor type-1B%2C transcript variant X1	tkv	gene_1738
LOC105839714	47.1375	12.1647	-1.1693	0.036737	uncharacterized LOC105839714%2C transcript variant X2	CG16959	gene_8540
LOC118647518	0.688321	1.28523	1.05353	0.036737	uncharacterized LOC118647518	NA	NA
LOC105830065	107.468	92.6277	-0.440524	0.0368933	zinc finger protein GLIS3	sug	gene_11161
LOC105831196	46.0998	22.8347	-0.684541	0.0368933	chitin synthase chs-2	kkv	gene_207
LOC105840088	9.21196	5.42589	-0.683648	0.0368933	8-oxo-dGDP phosphatase NUDT18	CG10898	gene_8203
LOC118648743	14.8002	21.9982	0.549484	0.0369342	serpin A3-7-like%2C transcript variant X9	Spn28B, Spn28F, Spn38F, Spn42Dd, Spn28Da, Spn28Db, Spn42Dc, Spn42De, Spn43Aa, Spn55B, Spn42Db, Spn42Da	gene_13627
LOC118646229	1.1385	1.98276	1.00095	0.0369503	uncharacterized LOC118646229	NA	NA
LOC105832820	31.6207	24.276	-0.456459	0.0369814	protein SMG7%2C transcript variant X1	NA	gene_10779
LOC105833324	0.055766	0.103724	1.88906	0.0369814	odorant receptor 13a	NA	gene_4711, gene_4714, gene_4713, gene_4715, gene_4712, gene_4965
LOC105836115	23.2462	38.5938	0.461972	0.0369814	protein AATF	Aatf	gene_4214
LOC105835689	39.0043	26.5034	-0.498942	0.0369952	uncharacterized LOC105835689	CG30419	gene_7705
LOC105828846	0.047365	0.0684437	1.39749	0.0369984	facilitated trehalose transporter Tret1-like	NA	gene_11503
LOC105839889	31.3497	28.4109	-0.468333	0.0369984	uncharacterized LOC105839889%2C transcript variant X2	NA	gene_3865
LOC118645226	0	0.921887	9.24804	0.0369984	uncharacterized LOC118645226	NA	NA
LOC105835374	0.0777675	0.324198	2.245	0.0370591	lipase 3	CG31871, CG7329, CG18302, CG18301, Lip4	gene_13776
LOC105837844	4.5985	8.50317	0.579312	0.0370591	GATOR complex protein Iml1%2C transcript variant X3	Iml1	gene_9655
LOC105838453	8.16277	11.6494	0.415941	0.0370591	uncharacterized LOC105838453%2C transcript variant X4	CG9684	gene_4256
LOC118647589	45.4518	77.3277	0.575188	0.0370591	uncharacterized LOC118647589	NA	NA
LOC105836901	28.0823	20.41	-0.458251	0.0370648	protein sel-1 homolog 1	Hrd3	gene_6057
LOC118644333	6.41278	3.00647	-0.8003	0.0370648	uncharacterized LOC118644333	NA	gene_6221
LOC105834303	6.58312	9.15182	0.678299	0.037123	E3 SUMO-protein ligase NSE2	qjt, cerv, CG42300, CG42299	gene_12560
LOC105833109	12.0714	16.2656	0.44566	0.0371311	ATP-dependent Clp protease ATP-binding subunit clpX-like%2C mitochondrial%2C transcript variant X1	NA	NA
LOC118645594	1.65554	2.39111	0.687141	0.0371867	uncharacterized LOC118645594	NA	NA
LOC118647784	3.7605	5.46592	0.751582	0.0372172	uncharacterized LOC118647784	NA	NA
LOC105833849	146.823	125.05	-0.529024	0.0373661	protein MIS12 homolog%2C transcript variant X1	NA	gene_13345
LOC105834269	31.2846	20.8919	-0.674124	0.0375101	sorting nexin-27	Snx27	gene_1283
LOC105837074	24.9859	11.2929	-0.862547	0.0375101	probable chitinase 10	Cht7	gene_9529
LOC105840310	2.14268	4.06922	0.931351	0.0375101	glucose dehydrogenase [FAD%2C quinone]	CG9521, CG9519	gene_13599, gene_13800
LOC118645250	4.73479	14.7959	1.21842	0.0375101	uncharacterized LOC118645250	NA	NA
LOC105833341	2.5493	3.77905	0.859414	0.0375669	microfibrillar-associated protein 1	Mfap1	gene_4730
LOC114254415	81.1724	138.989	0.698874	0.0375723	uncharacterized LOC114254415	Myc	gene_1432
LOC105841002	213.846	187.895	-0.422238	0.0375829	transcription factor YY2%2C transcript variant X1	pho	gene_12656
LOC118646727	0.584394	1.58509	1.465	0.0377181	uncharacterized LOC118646727	NA	NA
LOC105829115	44.9924	61.9456	0.217909	0.0378125	serine-rich adhesin for platelets	CG14200	gene_9617
LOC118647368	0.144098	0.242448	1.51654	0.0378192	uncharacterized LOC118647368	NA	NA
LOC105830970	63.0108	56.9242	-0.518515	0.0378664	intraflagellar transport protein 20 homolog	IFT20	gene_12571
LOC105837752	20.0874	30.2167	0.527797	0.0378664	MKI67 FHA domain-interacting nucleolar phosphoprotein	CG6937	gene_7846
LOC118644972	0.02813	0.0471484	2.05747	0.0378664	uncharacterized LOC118644972	NA	gene_15423
LOC114254456	1.53853	0.53536	-1.19629	0.0379363	uncharacterized LOC114254456	NA	NA
LOC105829536	29.1556	27.4406	-0.339658	0.0379665	large neutral amino acids transporter small subunit 1%2C transcript variant X2	CG1607	gene_13120
LOC105831787	49.5094	38.5839	-0.43483	0.0380139	zinc finger protein 853%2C transcript variant X9	dati	gene_1392
LOC105836409	2.55427	1.48071	-1.20021	0.0380139	uncharacterized LOC105836409%2C transcript variant X2	dy	gene_13635
LOC118646352	0.761388	1.31061	0.858146	0.0380139	proline-rich protein 36-like	NA	gene_3562, gene_4552
LOC105837486	16.3503	27.2233	0.491282	0.0380579	C3 and PZP-like alpha-2-macroglobulin domain-containing protein 8%2C transcript variant X3	NA	gene_7210
LOC114254784	8.96911	17.497	0.586692	0.0380579	uncharacterized LOC114254784	NA	NA
LOC105833744	34.5239	29.7756	-0.420954	0.0381315	ubiquitin carboxyl-terminal hydrolase 22%2C transcript variant X2	not	gene_5482
LOC105832756	85.8926	251.421	0.866489	0.0381842	uncharacterized LOC105832756	NA	NA
LOC105834250	54.8869	42.1899	-0.417174	0.0381842	protein tramtrack%2C beta isoform%2C transcript variant X2	NA	gene_10339
LOC105835294	9.18632	11.6171	0.492849	0.0381842	pre-mRNA-processing factor 17	CG6015	gene_10538
LOC118644150	9.90872	16.5682	0.575915	0.0381842	chromosome-associated kinesin KIF4-like	Klp3A	gene_1472, gene_13710
LOC105829080	9.83036	8.03529	-0.497436	0.0383537	uncharacterized LOC105829080%2C transcript variant X3	PsGEF	gene_15203
LOC105829244	2.51033	1.46309	-1.18463	0.0383537	uncharacterized LOC105829244	NA	gene_1875
LOC105837502	25.8745	14.9743	-0.520937	0.0383537	bis(5'-nucleosyl)-tetraphosphatase [asymmetrical]	Apf	gene_4746
LOC105840022	28.4773	53.5165	0.41825	0.0383537	raf homolog serine/threonine-protein kinase Raf%2C transcript variant X4	Raf	gene_6425
LOC118648095	4.914	8.07956	0.787287	0.038419	tRNA (adenine(58)-N(1))-methyltransferase catalytic subunit TRMT61A-like	CG14544	gene_12749
LOC118647330	0.398642	0.620282	0.975067	0.0384474	uncharacterized LOC118647330	NA	NA
LOC105837417	10.2749	24.0331	0.660417	0.0385145	transcriptional regulator ATRX	XNP	gene_1052
LOC118646396	0.93402	1.21054	1.14495	0.0386059	uncharacterized LOC118646396	NA	NA
LOC105830651	25.271	20.4087	-0.522833	0.0386093	E3 ubiquitin-protein ligase TRAIP	nopo	gene_11345
LOC118646775	1.34794	4.11105	1.35924	0.0386093	uncharacterized LOC118646775	NA	gene_7909, gene_14476, gene_14435, gene_82, gene_4592, gene_3177, gene_5464, gene_11448, gene_9631, gene_5276
LOC105834080	7.87138	5.57291	-0.522382	0.0386462	uncharacterized LOC105834080%2C transcript variant X2	rad	gene_9219
LOC105829716	156.369	132.287	-0.490211	0.0386526	protein phosphatase inhibitor 2	CG12620, CG6380, I-2	gene_15012
LOC105832685	29.1349	25.5335	-0.559015	0.0386526	uncharacterized LOC105832685%2C transcript variant X2	CG7453	gene_6626
LOC105838989	13.6425	11.6735	-0.339839	0.0386526	probable Dol-P-Man:Man(7)GlcNAc(2)-PP-Dol alpha-1%2C6-mannosyltransferase	CG8412	gene_6144
LOC105832457	29.2861	21.4279	-0.553842	0.0386719	uncharacterized LOC105832457%2C transcript variant X1	NA	gene_1002
LOC105840050	46.7664	11.5969	-1.7163	0.0386947	pro-resilin%2C transcript variant X2	NA	NA
LOC118646408	0.0786079	0.9814	2.8357	0.0387104	uncharacterized LOC118646408	CG7492	NA
LOC105832984	17.2265	16.222	-0.827004	0.038788	protein masquerade%2C transcript variant X3	mas	gene_6994
LOC118646067	0.553082	1.01275	1.1399	0.038788	uncharacterized LOC118646067%2C transcript variant X1	NA	gene_3450, gene_78, gene_3470
LOC105831444	0.0559825	0	-4.36015	0.0388701	peroxidase	Pxd	NA
LOC105830889	44.877	35.1606	-0.449165	0.0389211	uncharacterized LOC105830889	NA	gene_9936
LOC118646581	6.20624	3.72687	-0.712756	0.0389473	transcriptional repressor CTCF-like	NA	gene_2791
LOC105828719	46.0229	41.4908	-0.454114	0.0389561	protein bric-a-brac 2%2C transcript variant X1	psq	gene_2997
LOC105831754	8.74493	10.2944	0.354505	0.0389561	centromere/kinetochore protein zw10 homolog	Zw10	gene_11991
LOC118644664	14.3152	10.0274	-0.639599	0.0389561	uncharacterized LOC118644664	NA	NA
LOC105830265	162.117	138.869	-0.436228	0.0389862	HMG box-containing protein 4%2C transcript variant X3	CG4617	gene_12881
LOC105836475	118.131	42.7406	-1.36439	0.0390138	protein obstructor-E	Peritrophin-A	gene_2672
LOC118647026	20.8577	38.5884	0.701527	0.0390138	uncharacterized LOC118647026	NA	NA
LOC105830354	13.118	10.9519	-0.414912	0.0390784	RNA pseudouridylate synthase domain-containing protein 1-like	NA	gene_10695
LOC105831081	0.167185	0	-4.12633	0.0390784	carboxypeptidase B	CG3108, CG3097	gene_9789
LOC105833404	20.4288	14.6088	-0.647942	0.0390784	solute carrier family 22 member 21%2C transcript variant X1	CG4630, SLC22A, CG7458	gene_6193, gene_6194, gene_11637
LOC105837993	0.0870217	0.277321	2.22643	0.0390784	odorant receptor 67c	NA	gene_557
LOC105839021	1.95625	2.97166	0.652106	0.0390784	uncharacterized LOC105839021	NA	NA
LOC114254976	2.21753	3.24125	0.659048	0.0390784	uncharacterized LOC114254976	NA	NA
LOC105840942	48.3425	42.3095	-0.348882	0.0390806	scaffold protein salvador	sav	gene_14797
LOC105837366	5.31274	7.57235	0.438842	0.0391395	dnaJ homolog subfamily C member 13%2C transcript variant X2	Rme-8	gene_11040
LOC105833051	3.28638	4.80179	0.560798	0.0391599	peptide deformylase%2C mitochondrial%2C transcript variant X1	CG31373, CG31278	gene_13383
LOC114254838	0.358368	1.45614	1.30842	0.039245	uncharacterized LOC114254838	NA	gene_2080
LOC118644472	2.40042	3.77469	0.582102	0.0392468	dynein light chain 4%2C axonemal-like%2C transcript variant X1	CG8407	gene_6243
LOC105834278	65.09	117.463	0.405763	0.039251	RNA-binding protein with serine-rich domain 1-B	CG34334, RnpS1	gene_481
LOC105828912	59.8708	54.3145	-0.324689	0.0392818	choline transporter-like protein 1%2C transcript variant X2	NA	gene_11546
LOC114254409	0.351812	0.503295	1.18892	0.0392818	uncharacterized LOC114254409%2C transcript variant X2	NA	NA
LOC105828242	4.61238	8.24171	0.601339	0.0392988	putative leucine-rich repeat-containing protein DDB_G0290503%2C transcript variant X4	mud	gene_10696
LOC105830612	0	0.0577537	3.89174	0.0392988	uncharacterized LOC105830612%2C transcript variant X2	NA	NA
LOC105835846	173.599	139.835	-0.533722	0.0392988	elongation factor Ts%2C mitochondrial%2C transcript variant X1	mEFTs	gene_304
LOC105837891	40.6473	39.5536	-1.9658	0.0392988	uncharacterized LOC105837891	NA	gene_15206
LOC105838335	44.9099	31.857	-0.5953	0.0392988	long-chain fatty acid transport protein 4%2C transcript variant X1	Fatp1, Fatp2	gene_13047
LOC105838597	7.43164	11.4785	0.535821	0.0393349	protein KRI1 homolog	CG5645	gene_9173
LOC105832602	13.8182	7.69682	-0.810065	0.0393417	uncharacterized LOC105832602	CG15478	gene_9599
LOC105839288	16.0738	12.2503	-0.467707	0.0393417	clavesin-2%2C transcript variant X2	NA	gene_6025
LOC105840714	2.57557	4.47927	1.37588	0.0393417	uncharacterized LOC105840714	NA	gene_10551, gene_10552
LOC114253996	25.0874	16.0439	-0.799123	0.0393417	heat shock 70 kDa protein cognate 4%2C transcript variant X1	Hsc70-1	gene_9693
LOC105832223	19.6142	14.2611	-0.418185	0.0394393	E3 ubiquitin-protein ligase SIAH1%2C transcript variant X1	sinah, sina	gene_8720
LOC114255502	0.650843	0.797123	0.694511	0.0394393	uncharacterized LOC114255502	NA	NA
LOC105835574	11.0694	14.607	0.290258	0.0394651	kinesin heavy chain%2C transcript variant X2	Khc	gene_8931
LOC105835396	31.2283	26.8773	-0.380827	0.0394729	suppressor of hairless protein%2C transcript variant X12	Su_H_	gene_5254
LOC114254947	0.0483173	0.0643866	1.39212	0.0394729	nose resistant to fluoxetine protein 6-like	CG12990, CG11353, CG30471	gene_5730
LOC118647206	1.20814	2.14059	0.734601	0.0394729	uncharacterized LOC118647206	NA	NA
LOC105835614	8.31172	7.27241	-0.270999	0.039561	rab GTPase-activating protein 1-like%2C transcript variant X1	GAPcenA	gene_6421
LOC105834653	9.29266	6.7531	-0.460506	0.0396392	glutathione synthetase%2C transcript variant X1	Gss1, Gss2	gene_5884
LOC118644097	0.76864	0.961266	0.944831	0.0396392	uncharacterized LOC118644097	NA	gene_12266
LOC114253789	1.02319	1.72569	0.976458	0.0399476	uncharacterized LOC114253789	NA	NA
LOC114254978	0.765544	1.42054	1.34797	0.0400264	uncharacterized LOC114254978	NA	NA
LOC105831098	117.446	106.346	-0.287354	0.0401306	probable 28S ribosomal protein S16%2C mitochondrial	mRpS16	gene_5497
LOC105832582	0.308425	0.0539269	-1.85026	0.0401974	uncharacterized LOC105832582	NA	gene_4710
LOC114254086	1.57389	2.04477	0.984096	0.0401974	uncharacterized LOC114254086	NA	NA
LOC114254180	1.35301	2.20207	0.73317	0.0401974	uncharacterized LOC114254180	NA	NA
LOC118646047	58.6349	106.791	0.556471	0.0401974	DNA/RNA-binding protein KIN17-like	NA	NA
LOC105834684	0.7252	1.06122	0.889665	0.0402245	putative gustatory receptor 28a	NA	gene_2048, gene_2049, gene_2050
LOC105830474	2.48181	3.22872	0.617418	0.0402949	histone acetyltransferase KAT2A%2C transcript variant X3	Gcn5	gene_1707
LOC105834205	8.50868	4.0813	-0.538937	0.0402949	peptidylglycine alpha-hydroxylating monooxygenase	Phm	gene_12211
LOC105834581	42.6482	35.9368	-0.46874	0.0402949	tubulin polymerization-promoting protein homolog%2C transcript variant X16	NA	gene_13815
LOC105838489	51.2618	39.92	-0.471147	0.0402949	protein TAPT1 homolog%2C transcript variant X2	CG7218	gene_6458
LOC118647320	0	5.28518	4.2575	0.0402949	uncharacterized LOC118647320	NA	gene_89
LOC105837907	47.1405	24.5056	-0.8602	0.0402994	epidermal growth factor receptor kinase substrate 8	aru	gene_13296
LOC105830821	108.76	89.6637	-0.509547	0.0403718	casein kinase II subunit beta%2C transcript variant X1	CkIIbeta	gene_6108
LOC105832292	20.6315	16.2048	-0.528049	0.0404192	BMP-binding endothelial regulator protein%2C transcript variant X1	cv-2	gene_6170
LOC114254752	0.784934	1.11799	0.871085	0.0404256	F-box/LRR-repeat protein 4-like	NA	NA
LOC105828755	0.310153	0.664981	1.53623	0.0404277	uncharacterized LOC105828755%2C transcript variant X1	NA	gene_9930
LOC105834359	13.6315	11.6417	-0.571788	0.0404624	vang-like protein 1	Vang	gene_8767
LOC105830198	7.78787	10.3645	0.371942	0.0405227	Fanconi anemia group J protein%2C transcript variant X2	NA	gene_13206
LOC105835499	25.5361	20.4827	-0.664379	0.040646	small VCP/p97-interacting protein	CG32039	gene_13211
LOC105835132	3.42186	5.04861	0.490118	0.0407488	E3 ubiquitin-protein ligase HERC2	HERC2	gene_5649
LOC114255514	0.828622	1.15608	1.09161	0.0407488	paramyosin%2C short form	NA	gene_6611, gene_6612
LOC105827776	139.481	119.084	-0.478696	0.0407523	maltase 1%2C transcript variant X3	CD98hc	gene_14746
LOC105828128	7.81846	12.1383	0.40501	0.0407523	uncharacterized LOC105828128%2C transcript variant X6	e_y_3	gene_15228
LOC105831848	3.36565	6.29856	0.787336	0.0407523	hsp70-Hsp90 organizing protein 3	NA	gene_11211
LOC105832527	19.0372	34.8596	0.487361	0.0407523	NADH dehydrogenase [ubiquinone] 1 alpha subcomplex assembly factor 2%2C transcript variant X1	CG43346	gene_2303
LOC105832744	32.7691	28.1466	-0.381217	0.0407523	ras-related protein Rab-5C%2C transcript variant X5	Rab5	gene_10557
LOC105833710	14.9663	20.1654	0.335954	0.0407523	N-alpha-acetyltransferase 15%2C NatA auxiliary subunit	Naa15-16	gene_5571
LOC105833731	5.09651	9.32478	0.613684	0.0407523	stromal interaction molecule homolog%2C transcript variant X1	Stim	gene_13610
LOC105834790	157.569	125.777	-0.499615	0.0407523	cytochrome b-c1 complex subunit 10	UQCR-6.4	gene_15284
LOC105838582	15.5834	37.2296	0.700965	0.0407523	transcription initiation factor TFIID subunit 8	Taf8	gene_2396
LOC118645495	3.36923	6.47492	0.644038	0.0407523	uncharacterized LOC118645495	NA	NA
LOC118645973	2.16135	2.85408	0.50178	0.0407523	uncharacterized LOC118645973	NA	NA
LOC118647273	0.0260394	0.398246	3.23081	0.0407523	uncharacterized LOC118647273	NA	NA
LOC105830620	0.0114853	0.0538914	2.23866	0.0408064	uncharacterized LOC105830620	NA	gene_12804, gene_12805
LOC105839250	1.66315	2.33105	0.777704	0.0408064	exostosin-2%2C transcript variant X1	sotv	gene_6576
LOC118646397	1.02142	1.9533	1.08185	0.0408064	uncharacterized LOC118646397	NA	gene_4606
LOC105834555	9.99711	7.97263	-0.620052	0.040834	nurim homolog	CG7655	gene_874
LOC105832392	205.395	152.76	-0.644147	0.0409715	broad-complex core protein%2C transcript variant X21	br	gene_4440
LOC105828144	6.4638	7.86555	0.453424	0.0410305	CDK-activating kinase assembly factor MAT1	Mat1	gene_4008
LOC105834299	101.342	93.161	-0.652634	0.0410305	ubiquitin-conjugating enzyme E2 W	CG7220	gene_3790
LOC118648307	0.0291471	3.51999	4.32109	0.0410319	replication factor C subunit 3-like	RfC38	gene_9523
LOC105839932	19.1405	26.3959	0.322024	0.0410358	pre-mRNA-splicing factor ISY1 homolog	CG9667	gene_8946
LOC105836850	24.7619	16.3598	-0.625153	0.041092	lipase 3%2C transcript variant X2	Lip1	gene_9271
LOC105833045	61.6528	57.4468	-0.529718	0.0412499	protein RCC2 homolog	CG9135	gene_4138
LOC118646592	18.1752	14.4409	-0.511707	0.0412561	zinc finger protein 429-like	NA	NA
LOC105829916	124.838	114.415	-0.423382	0.0412744	tubulin-specific chaperone C	TBCC	gene_2119
LOC105832494	6.9686	9.12879	0.594645	0.0412744	chromatin assembly factor 1 subunit B	Caf1-105	gene_14020
LOC105838452	25.8047	18.7899	-0.505651	0.0412744	single-pass membrane and coiled-coil domain-containing protein 4 homolog	CG33169	gene_11556
LOC105831385	42.9919	22.7155	-0.769266	0.0414232	3-hydroxy-3-methylglutaryl-coenzyme A reductase%2C transcript variant X1	Hmgcr	gene_649
LOC105838874	8.24319	11.0379	0.469893	0.0415588	DNA-binding protein D-ETS-3	Ets65A	gene_9752
LOC105839759	13.1066	9.79848	-0.769959	0.0415588	calcium release-activated calcium channel protein 1	NA	gene_7028
LOC118645822	0.148914	0.295011	1.40101	0.0415588	uncharacterized LOC118645822	NA	gene_14088
LOC105830517	2.90078	4.13534	0.506229	0.0415634	proliferating cell nuclear antigen	NA	NA
LOC114255171	1.21935	2.71868	0.963574	0.0415789	uncharacterized LOC114255171	NA	gene_1871
LOC118644210	3.06172	4.39832	0.57195	0.0415789	polyphosphoinositide phosphatase-like%2C transcript variant X1	FIG4	gene_12120
LOC105833355	565.288	485.281	-0.427591	0.0415909	cytochrome c oxidase subunit 4 isoform 1%2C mitochondrial%2C transcript variant X1	COX4L, COX4	gene_12836
LOC114254514	1.95267	3.38249	0.812754	0.0415997	uncharacterized LOC114254514	NA	NA
LOC105828356	33.8031	26.1186	-0.419513	0.0416589	calpain-B%2C transcript variant X8	CalpA, CalpB	gene_13227
LOC105835362	29.0939	53.8416	0.538989	0.0416589	cytoplasmic aconitate hydratase%2C transcript variant X2	Irp-1B, Irp-1A	gene_13848
LOC105829930	1.66381	0.262885	-1.42602	0.0417599	corticotropin-releasing factor-binding protein	CG15537	gene_9281
LOC105840782	119.629	102.726	-0.516191	0.0417599	uncharacterized LOC105840782	CG15211	gene_4449
LOC105836974	33.6837	53.955	0.351506	0.0417862	RNA-binding protein 33	Dbp80	gene_4347
LOC105832644	1.32333	2.35754	0.683732	0.0419408	endoribonuclease Dcr-1%2C transcript variant X3	Dcr-1	gene_5180
LOC105833490	5.37964	9.1829	0.581078	0.0419408	uncharacterized LOC105833490	Wdr62	gene_4357
LOC105840720	56.3135	51.7569	-0.413872	0.0419408	beclin-1-like protein%2C transcript variant X1	Atg6	gene_5748
LOC105829549	2.1646	4.36222	0.827517	0.0419856	clusterin-associated protein 1%2C transcript variant X2	Cluap1	gene_4001
LOC105833158	36.4047	29.5469	-0.341717	0.0419856	uncharacterized LOC105833158	CG30089	NA
LOC105833494	11.969	14.2878	0.392312	0.0419856	DNA helicase MCM8%2C transcript variant X1	rec	gene_13951
LOC105838544	0.652003	0.0556874	-2.40155	0.0419856	vasorin	NA	gene_8461
LOC105831422	1.50883	1.95453	0.751716	0.0420043	mannose-6-phosphate isomerase%2C transcript variant X5	Mpi	gene_9121
LOC105835844	49.4899	110.274	0.469669	0.0420068	protein lap4%2C transcript variant X3	scrib	gene_13630
LOC105837996	21.3967	29.183	0.493048	0.0420068	ribosome biogenesis protein BRX1 homolog	CG11583	gene_2094
LOC105828774	2.72997	6.39189	0.687719	0.0420988	uncharacterized LOC105828774	NA	gene_13819
LOC105832183	23.5811	20.4233	-0.364358	0.0421033	uncharacterized LOC105832183%2C transcript variant X2	NA	gene_3067
LOC118647447	0.86757	1.54751	1.00692	0.0421256	uncharacterized LOC118647447	NA	NA
LOC118648840	0.0481053	1.32966	4.05943	0.0421256	ras association domain-containing protein 8-like	RASSF8	gene_9524
LOC105833807	16.5152	5.90244	-1.1598	0.042145	glucose dehydrogenase [FAD%2C quinone]%2C transcript variant X3	CG45065	gene_13799
LOC105838157	25.753	35.9947	0.319088	0.042145	serrate RNA effector molecule homolog%2C transcript variant X5	Ars2	gene_582
LOC105828794	22.303	31.7657	0.410712	0.0421481	U4/U6.U5 tri-snRNP-associated protein 1%2C transcript variant X1	CG6686	gene_6713
LOC105831272	2.37079	2.99551	0.56844	0.0421969	protein MMS22-like%2C transcript variant X2	CG14803	gene_1415
LOC105835125	17.8583	13.9546	-0.407723	0.0421969	dipeptidyl peptidase 9	CG3744	gene_1507
LOC105835721	19.4167	26.4871	0.376656	0.0421969	pre-mRNA-processing factor 6%2C transcript variant X2	CG6841	gene_12258
LOC105829100	5.78961	11.3424	0.616712	0.042209	ran-binding protein 3-like	RanBP3	gene_13858
LOC105830715	8.50731	14.2074	0.527026	0.0422091	set1/Ash2 histone methyltransferase complex subunit ASH2	ash2	gene_963
LOC105836195	0.0286133	0.119671	2.30701	0.0422091	mitochondrial sodium/calcium exchanger protein-like	CG12376, CG5348, CG14744, CG14743, CG13223	gene_12057
LOC105839895	7.1992	4.68542	-0.537585	0.0422188	uncharacterized LOC105839895%2C transcript variant X2	NA	gene_13547
LOC105836548	6.3909	9.44748	0.484455	0.0423107	putative ATP-dependent RNA helicase TDRD12%2C transcript variant X1	SoYb, BoYb	gene_12637
LOC114253923	1.65987	2.30734	0.593043	0.0423451	uncharacterized LOC114253923	NA	NA
LOC105829417	14.5828	22.7707	0.564013	0.0423653	zinc finger protein 622	CG6769	gene_13236
LOC105832097	16.4411	7.00318	-1.21994	0.0423653	C-type lectin domain family 12 member B%2C transcript variant X3	CG14866	gene_11658
LOC105837966	67.4287	58.1717	-0.3275	0.0423653	striatin-3%2C transcript variant X2	Cka	gene_11525
LOC105837762	26.1852	10.5464	-1.03021	0.0424277	uncharacterized LOC105837762%2C transcript variant X3	NA	NA
LOC105837565	0.488951	1.33571	1.22839	0.0424674	E3 ubiquitin-protein ligase UHRF1%2C transcript variant X3	NA	gene_13709
LOC105828693	19.6304	26.2086	0.451872	0.042472	mRNA turnover protein 4 homolog	RpLP0-like	gene_11105
LOC105830011	20.0711	18.5328	-0.317989	0.042472	endoplasmic reticulum aminopeptidase 1	CG4467	gene_1228
LOC105830574	3.3868	5.39948	0.586478	0.042472	prostatic acid phosphatase%2C transcript variant X5	CG9449, CG9451, CG9452	gene_967
LOC105837799	38.426	31.9578	-0.50551	0.042472	parafibromin	CG6220, hyx	gene_7828
LOC114254826	8.40767	5.75263	-0.685593	0.042472	uncharacterized LOC114254826	NA	gene_10331
LOC105841075	42.9824	33.5306	-0.485616	0.0424881	guanine nucleotide exchange factor for Rab-3A%2C transcript variant X2	NA	gene_9248
LOC105828816	24.5272	19.1785	-0.51609	0.0425703	WD repeat-containing protein 20	CG6420	gene_10273
LOC105828867	16.0112	11.1143	-0.556179	0.0425703	uncharacterized LOC105828867	NA	gene_2322
LOC105831295	9.08249	11.4838	0.501314	0.0425703	xanthine dehydrogenase%2C transcript variant X1	ry	gene_1119
LOC105833118	12.588	9.60632	-0.50179	0.0425703	serine/threonine-protein kinase par-1	Sik2	gene_9050
LOC105833847	67.0975	65.4148	-0.399396	0.0425703	zinc finger CCHC domain-containing protein 10%2C transcript variant X2	CG5516	gene_10754
LOC105833916	0.239397	0.649564	1.24907	0.0425703	trichohyalin-like%2C transcript variant X1	NA	NA
LOC114254470	3.04112	5.42864	0.704455	0.0425703	uncharacterized LOC114254470	NA	gene_11173
LOC118644499	0.671492	1.94123	1.29289	0.0425703	uncharacterized LOC118644499%2C transcript variant X5	NA	NA
LOC105828213	144.34	129.843	-0.38668	0.0425769	ras-related protein rab7%2C transcript variant X2	Rab7	gene_8979
LOC105837584	16.3753	11.6427	-0.460784	0.0425769	syntaxin-17%2C transcript variant X2	Syx17	gene_3772
LOC105830690	8.99192	18.7798	0.597651	0.0426102	zinc finger CCCH domain-containing protein 3	ZC3H3	gene_6427
LOC105836013	2.13421	4.43841	1.01587	0.0426102	protein JTB	JTBR	gene_8691
LOC105838853	1.06367	0.31319	-1.70262	0.0426102	uncharacterized LOC105838853	CG13670	NA
LOC105836823	7.78542	4.15619	-0.612577	0.0426153	protein UBASH3A homolog	CG13604	gene_3650
LOC118645662	8.51331	4.22457	-0.880538	0.0426474	uncharacterized LOC118645662	NA	NA
LOC105830257	63.9845	48.8059	-0.617375	0.0427005	protein anon-73B1%2C transcript variant X4	CG4101	gene_12633
LOC105829600	4.35702	6.00087	0.689202	0.0427076	neuroblastoma-amplified sequence%2C transcript variant X1	NA	gene_9817
LOC118648257	0.46758	0.725991	0.895202	0.0427078	uncharacterized LOC118648257	NA	NA
LOC105833579	80.0034	66.8797	-0.333413	0.0427351	rab GDP dissociation inhibitor beta	Gdi	gene_13766
LOC118648535	1.07793	2.11146	1.30795	0.0427351	uncharacterized LOC118648535	NA	NA
LOC105828769	2.62849	4.85181	0.743466	0.042839	probable serine/threonine-protein kinase ndrD	CG32176	gene_8686
LOC118644204	61.1356	46.6207	-0.587956	0.0428629	CCAAT/enhancer-binding protein gamma-like%2C transcript variant X3	NA	gene_12081
LOC105831152	0.629988	1.06766	1.02466	0.0429106	UNC93-like protein%2C transcript variant X1	CG2121	gene_9913
LOC105832557	10.8268	15.6854	0.445743	0.0429106	NAD-dependent protein deacetylase sirtuin-2%2C transcript variant X2	Sirt2	gene_14732
LOC105832857	20.0394	13.3108	-0.596616	0.0429106	alkaline ceramidase%2C transcript variant X1	bwa	gene_436
LOC105833310	7.03627	14.1828	0.624544	0.0429106	structural maintenance of chromosomes protein 5	SMC5	gene_9775
LOC105833881	17.1806	8.36474	-1.21282	0.0429106	collagen alpha-1(II) chain%2C transcript variant X2	CG33290, CG14567	gene_13356
LOC105833992	34.9435	46.4962	0.264165	0.0429106	RNA 3'-terminal phosphate cyclase%2C transcript variant X4	Rtca	gene_3259
LOC105828343	59.3444	35.2641	-0.709942	0.0429435	GTP cyclohydrolase 1	Pu	gene_13340
LOC105833435	6.28363	4.16333	-0.545304	0.0430215	lysosomal acid phosphatase%2C transcript variant X4	CG6656	gene_10287
LOC105833297	3.00289	4.82083	0.571159	0.0431281	fidgetin-like protein 1%2C transcript variant X3	Fign	gene_1648, gene_6598
LOC105834969	6.27055	9.47614	0.395347	0.0431281	uncharacterized LOC105834969%2C transcript variant X3	DNAlig4, CG8950	gene_11197
LOC105830656	38.2287	67.949	0.345665	0.0431518	ataxin-2 homolog%2C transcript variant X4	Atx2	gene_3020
LOC105839913	0	0.187567	3.63706	0.0431524	CLIP domain-containing serine protease 2	NA	NA
LOC105828135	8.01541	12.1261	0.504003	0.0432039	polycomb protein Asx%2C transcript variant X3	Asx	gene_6498
LOC118647645	3.01666	7.89031	1.26302	0.0432619	uncharacterized LOC118647645	NA	NA
LOC118647090	0.692596	2.38851	1.76761	0.0432798	uncharacterized LOC118647090	NA	gene_4613
LOC105829690	44.0696	77.1837	0.397464	0.0433146	SURP and G-patch domain-containing protein 1%2C transcript variant X2	CG31550	gene_10919
LOC105834398	15.3789	11.5839	-0.534907	0.0433146	TM2 domain-containing protein almondex%2C transcript variant X1	amx	gene_4804
LOC105840053	8.44445	12.9679	0.443299	0.0433146	gephyrin	cin	gene_11575
LOC105829524	9.06786	11.3501	0.43644	0.0433651	dynamin-like 120 kDa protein%2C mitochondrial%2C transcript variant X6	Opa1	gene_5420
LOC105834935	18.468	39.6634	0.588158	0.0433659	KRR1 small subunit processome component homolog	dbe	gene_12162
LOC105831433	6.71262	1.34742	-1.61665	0.0433664	spidroin-1	NA	gene_12165
LOC105831744	51.1907	38.1185	-0.556321	0.0433664	ATP-binding cassette sub-family G member 1%2C transcript variant X3	CG3164	gene_11956
LOC105834216	7.62584	3.56762	-0.768463	0.0433664	equilibrative nucleoside transporter 1	Ent1	gene_12045
LOC105835515	25.5304	37.5057	0.5374	0.0433664	H/ACA ribonucleoprotein complex subunit 2-like protein	NHP2	gene_1182, gene_1183
LOC105837018	12.4472	18.7339	0.564027	0.0433664	protein 60A	gbb	gene_267
LOC105838425	32.084	28.0942	-0.486386	0.0433664	WD40 repeat-containing protein SMU1	Smu1	gene_2343
LOC105840084	20.8801	14.8994	-0.445198	0.0433778	membrane-bound transcription factor site-2 protease%2C transcript variant X2	S2P	gene_8003
LOC105829771	139.05	100.652	-0.668089	0.0434315	cAMP-regulated phosphoprotein 19	endos	gene_4914
LOC105836991	25.0461	17.6706	-0.578128	0.0435576	probable nuclear hormone receptor HR3	Hr3	gene_7126
LOC105838264	0.327448	0.416436	1.19116	0.0435576	uncharacterized LOC105838264	NA	gene_6652, gene_6651, gene_6655, gene_6657
LOC105836052	775.025	666.514	-0.571564	0.0436061	uncharacterized LOC105836052	COX7AL, CG34172	gene_12119, gene_14380
LOC118647765	0.248484	0.258287	0.789232	0.0438609	uncharacterized LOC118647765	NA	NA
LOC105831705	147.54	116.738	-0.426372	0.0438861	calumenin-B	scf	gene_15379
LOC118645541	5.06153	8.48002	0.737304	0.0439924	uncharacterized LOC118645541	NA	NA
LOC105828628	3.93236	6.72958	0.759283	0.044056	zinc finger protein 665	NA	gene_7391
LOC105832802	28.6137	20.6225	-0.486667	0.044056	max-like protein X	bigmax	gene_14100
LOC105835536	18.3548	25.9345	0.316738	0.0441591	neurogenic locus protein delta	Dl	gene_1711
LOC105839713	4.6469	6.70017	0.456162	0.0442023	uncharacterized LOC105839713%2C transcript variant X3	NA	NA
LOC105837229	7.25276	10.5134	0.459088	0.0442057	tuberin%2C transcript variant X4	gig	gene_13629
LOC105838110	13.5855	8.53294	-0.704817	0.0442057	protein rogdi	rogdi	gene_7627
LOC118646535	52.605	44.727	-0.393215	0.0442057	zinc finger protein 728-like	NA	NA
LOC105831647	717.534	598.028	-0.469104	0.0442313	troponin C%2C isoallergen Bla g 6.0301%2C transcript variant X1	TpnC73F, TpnC47D	gene_501
LOC118644347	1.72651	3.34125	0.826462	0.0442313	uncharacterized LOC118644347%2C transcript variant X6	NA	NA
LOC105836954	19.1186	15.5655	-0.438024	0.0442892	protein FAM177A1	CG8300	gene_11147
LOC105834354	3.55999	4.55166	0.713018	0.0444056	protein RRNAD1	NA	gene_1422
LOC118646250	0.16541	0.703193	1.70712	0.0444056	uncharacterized LOC118646250	NA	NA
LOC105835878	7.99359	11.0488	0.528049	0.0444788	protein arginine N-methyltransferase 6	Art8	gene_5085
LOC105838210	55.4909	52.3559	-0.437937	0.0445841	ras-related protein Rab6%2C transcript variant X2	Rab6	gene_8908
LOC118645220	2.75864	4.33064	0.656217	0.0445904	uncharacterized LOC118645220	NA	gene_4606
LOC105829121	3.6446	5.5522	0.551529	0.0447408	nucleolar MIF4G domain-containing protein 1 homolog%2C transcript variant X1	CG9004	gene_6279
LOC105835712	6.96211	9.07509	0.425407	0.0447408	protein MTO1 homolog%2C mitochondrial%2C transcript variant X1	CG4610	gene_4108
LOC105835441	10.419	13.5987	0.361452	0.0447523	putative sodium-coupled neutral amino acid transporter 10%2C transcript variant X3	CG30394	gene_2734
LOC118645912	2.14498	2.53951	0.847621	0.0447523	uncharacterized LOC118645912	NA	NA
LOC105829749	37.9695	72.8191	0.445609	0.0448394	succinate dehydrogenase [ubiquinone] iron-sulfur subunit%2C mitochondrial	SdhB	gene_9664
LOC105828763	46.82	39.0122	-0.46722	0.0448631	TM2 domain-containing protein CG10795	CG10795	gene_5104
LOC105836293	7.52725	14.4935	0.695367	0.0448631	methyl farnesoate epoxidase	NA	gene_9660
LOC105837813	4.04339	6.43424	0.57821	0.0449474	uncharacterized LOC105837813	NA	gene_8364
LOC105831618	0	0.290623	4.37015	0.044968	integumentary mucin C.1-like	NA	NA
LOC105835373	28.3762	52.5926	0.46293	0.044968	F-box/WD repeat-containing protein 4%2C transcript variant X1	CG33969	gene_13661
LOC118647877	0.78697	2.00764	1.61268	0.044968	uncharacterized LOC118647877	NA	NA
LOC118644734	0	0.103064	4.32651	0.0449933	uncharacterized LOC118644734	NA	NA
LOC118645042	0.199294	0.325229	1.08163	0.0449933	uncharacterized LOC118645042	NA	NA
LOC105828352	12.298	3.26672	-1.56519	0.0449975	putative defense protein 3	CG14515	gene_6787
LOC105837764	56.828	52.5523	-0.448875	0.0450737	glutaryl-CoA dehydrogenase%2C mitochondrial	CG9547	gene_149
LOC105834223	494.596	389.387	-0.510144	0.0450959	death-associated protein 1	CG12384	gene_10677
LOC105838000	11.2788	13.3387	0.367054	0.0450959	importin-9%2C transcript variant X3	Ranbp9	gene_7304
LOC114254414	19.2138	17.4829	-0.332762	0.0450959	uncharacterized LOC114254414%2C transcript variant X2	CG44000	gene_12778
LOC105830749	23.8193	44.7315	0.345357	0.0451785	uncharacterized LOC105830749%2C transcript variant X2	NA	gene_12063
LOC105831289	18.3785	13.5887	-0.327569	0.0451785	trafficking kinesin-binding protein milt%2C transcript variant X1	milt	gene_6727
LOC105832075	19.0385	12.3314	-0.605756	0.0451785	pyridoxine-5'-phosphate oxidase%2C transcript variant X2	sgll	gene_3712
LOC105835871	9.21421	11.6429	0.427853	0.0451785	endophilin-A%2C transcript variant X7	EndoA	gene_12420
LOC105836364	11.1537	8.74986	-0.360904	0.0451785	spliceosome-associated protein CWC27 homolog	NA	gene_14045
LOC105838322	76.4466	66.9782	-0.381253	0.0451785	cathepsin L%2C transcript variant X1	Cp1	gene_13040
LOC105838513	129.857	73.6233	-0.536645	0.0451785	probable pterin-4-alpha-carbinolamine dehydratase%2C transcript variant X1	Pcd	gene_6123
LOC105839277	17.4914	29.3596	0.460736	0.0451785	pre-mRNA-processing factor 40 homolog A%2C transcript variant X2	CG3542	gene_7695
LOC105837661	2.46106	3.19346	-1.45238	0.0452109	pupal cuticle protein 20%2C transcript variant X2	NA	gene_11249
LOC105832098	16.235	12.4963	-0.542463	0.0452409	nicotinamidase%2C transcript variant X1	Naam	gene_11915
LOC118646015	0.0628496	0.140748	1.83348	0.0452409	uncharacterized LOC118646015	NA	NA
LOC105831224	17.0208	12.489	-0.416016	0.0452557	uncharacterized LOC105831224%2C transcript variant X2	CG9395	gene_3802
LOC105840322	1415.35	1335.29	-0.381896	0.0452557	60S ribosomal protein L27a	RpL27A	gene_6131
LOC105833816	0.657152	1.53972	1.13895	0.0454116	odorant receptor 67a%2C transcript variant X2	NA	NA
LOC105834718	38.0548	35.9077	-0.369748	0.0454377	WD repeat domain phosphoinositide-interacting protein 3%2C transcript variant X1	CG11975	gene_9509
LOC105838440	2.07735	1.36534	-1.32789	0.0454377	probable cytochrome P450 303a1%2C transcript variant X1	Cyp303a1	gene_10227
LOC118645011	2.17922	3.14779	0.625401	0.0454377	uncharacterized LOC118645011	NA	NA
LOC105840072	0.345748	0	-4.96198	0.045447	uncharacterized LOC105840072	NA	gene_2920
LOC118646522	4.87246	3.61693	-0.588564	0.045447	gastrula zinc finger protein XlCGF7.1-like	NA	NA
LOC105837427	5.24192	8.22616	0.60808	0.045459	E3 ubiquitin-protein ligase RNF8	NA	gene_10705
LOC105828983	156.424	131.205	-0.3805	0.0456344	ER membrane protein complex subunit 4	EMC4	gene_12921
LOC105831007	0.912339	0.183888	-1.22977	0.0456877	transmembrane protease serine 9	snk	gene_15353
LOC105827793	65.8702	44.7132	-0.617093	0.0457327	N-acylneuraminate-9-phosphatase	CG15771	gene_10214
LOC105835663	6.92487	2.92147	-0.909361	0.0457327	sodium/potassium/calcium exchanger 4%2C transcript variant X2	zyd	gene_493
LOC105839821	12.3179	17.0983	0.422473	0.0458638	ribosomal RNA small subunit methyltransferase NEP1	CG3527	gene_14276
LOC105839558	26.654	20.586	-0.425119	0.0459	non-structural maintenance of chromosomes element 4 homolog A%2C transcript variant X2	Nse4	gene_7179
LOC105831490	27.0975	23.437	-0.36137	0.0459446	ubiquitin domain-containing protein UBFD1%2C transcript variant X1	NA	gene_9325
LOC105835729	19.0584	12.4365	-0.493278	0.0460209	F-box only protein 32	CG11658	gene_3001
LOC105836781	1.03461	2.61432	1.2494	0.0461088	uncharacterized LOC105836781	NA	NA
[truncated: 110 more rows]

## Sheet: SupplementaryTable 2
Larval stage: conserved caste differentially expressed genes in M. pharaonis and A. echinatior.
GeneID (M. pharaonis)	Log2 expression difference (M.pharaonis)	FDR adjusted pvalue (M.pharaonis)	GeneID (A.echinatior, In house)	Log2 expression difference (A. echinatior)	FDR adjusted pvalue (A. echinatior)	Gene name (NCBI)	Orthologs (D. melanogaster)	Interpro domain
LOC105839887	6.66754	2.75703e-11	gene_3866	6.60624	3.01183e-23	uncharacterized LOC105839887%2C transcript variant X1	NA	NA
LOC105840599	3.41048	5.60497e-08	gene_5613	6.98901	2.22062e-19	uncharacterized LOC105840599	NA	UDP-glucuronosyl/UDP-glucosyltransferase
LOC105829985	3.69998	8.92726e-06	gene_11472	4.97674	1.5142e-17	elongation of very long chain fatty acids protein	bond	ELO family
LOC105829266	-1.96174	1.13903e-05	gene_5323	-7.2079	7.22433e-15	hexamerin	NA	Hemocyanin, C-terminal
LOC105828778	1.51227	0.000391133	gene_6805	9.21342	7.88235e-30	lysosomal acid glucosylceramidase%2C transcript variant X5	Gba1a, Gba1b	Glycoside hydrolase family 30
LOC105837595	2.69943	4.63008e-05	gene_7263	4.62599	1.39352e-13	circadian clock-controlled protein daywake	CG15497	Haemolymph juvenile hormone binding
LOC105829984	2.43314	2.39621e-05	gene_11469	4.54118	2.06744e-08	elongation of very long chain fatty acids protein	NA	ELO family
LOC105836797	2.36	0.00236422	gene_12931	4.14607	5.47329e-17	acyl-CoA synthetase short-chain family member 3%2C mitochondrial%2C transcript variant X2	CG6432	Acetyl-coenzyme A synthetase, N-terminal domain
LOC105837345	2.94623	0.00133394	gene_13325	3.30596	0.000336277	PE-PGRS family protein PE_PGRS26%2C transcript variant X4	CG43386	NA
LOC118644039	2.62047	0.012736	gene_3825	3.66267	9.0174e-10	endocuticle structural glycoprotein ABD-4	CG7131, Cpr49Ah	Insect cuticle protein
LOC105830925	2.5366	0.00840551	gene_7140	3.73127	4.35108e-06	endocuticle structural glycoprotein SgAbd-2	Cpr49Aa, Cpr49Ae	Insect cuticle protein
LOC105839506	2.72605	5.19197e-09	gene_536	3.16314	1.02275e-13	fatty acyl-CoA reductase 1	CG4020	Fatty acyl-CoA reductase, C-terminal
LOC105829987	2.74567	1.52184e-06	gene_11751	3.05754	2.35539e-16	elongation of very long chain fatty acids protein AAEL008004%2C transcript variant X3	sit	ELO family
LOC105836669	-2.58553	1.74656e-05	gene_6525	-3.12211	4.25119e-14	sodium/calcium exchanger regulatory protein 1	NA	Cytosolic fatty-acid binding
LOC118644092	2.16084	1.1716e-05	gene_2845	3.59924	1.97587e-09	probable cytochrome P450 6a14%2C transcript variant X2	NA	Cytochrome P450
LOC105839757	2.81955	9.41246e-06	gene_13235	2.71809	4.96579e-14	fatty acid synthase	FASN3	Acyl transferase
LOC105837783	1.14896	0.0036626	gene_12574	6.48174	2.10584e-17	lipase member H%2C transcript variant X1	NA	Lipase/vitellogenin
LOC105835596	1.28786	0.0974492	gene_6419	5.07596	8.2861e-17	uncharacterized LOC105835596	NA	NA
LOC105828499	1.28881	0.000966155	gene_1662	4.74659	2.60121e-76	tryptophan 2%2C3-dioxygenase%2C transcript variant X1	v	Tryptophan 2,3-dioxygenase
LOC105839421	1.55536	0.31746	gene_5629	3.82608	5.91673e-06	uncharacterized LOC105839421	NA	NA
LOC105833520	1.6514	8.81679e-05	gene_8180	3.43692	4.90123e-12	scavenger receptor class B member 1%2C transcript variant X2	dsb	CD36 family
LOC105828900	1.56775	0.0191928	gene_14770	3.59966	2.46439e-09	clavesin-2%2C transcript variant X1	Cralbp
LOC105833908	1.76661	5.0941e-05	gene_11474	2.937	2.87557e-13	elongation of very long chain fatty acids protein AAEL008004%2C transcript variant X2	CG33110	ELO family
LOC105837657	2.75833	1.29931e-06	gene_11295	1.79199	1.84254e-06	cytochrome b5	NA	Cytochrome b5-like heme/steroid binding domain
LOC105834129	-1.45055	0.000251022	gene_11006	-3.16917	9.95278e-14	uncharacterized LOC105834129%2C transcript variant X1	NA	NA
LOC105828258	1.95325	0.000128604	gene_10119	2.31997	0.00439946	luciferin 4-monooxygenase-like%2C transcript variant X1	NA	AMP-binding enzyme, C-terminal domain
LOC105837788	1.9613	4.45314e-11	gene_6501	2.28512	7.80804e-10	uncharacterized LOC105837788%2C transcript variant X2	CG31324	NA
LOC105832961	1.58132	2.99602e-07	gene_15067	2.82557	1.68116e-12	scavenger receptor class B member 1	CG10345
LOC105837944	-1.60563	0.188641	gene_1391	-2.75108	0.00160032	uncharacterized LOC105837944%2C transcript variant X6	NA	NA
LOC105833048	1.50098	0.00067205	gene_4141	2.92601	5.17451e-10	putative fatty acyl-CoA reductase CG5065%2C transcript variant X1	CG1441	Fatty acyl-CoA reductase, C-terminal
LOC105831052	1.26091	0.117638	gene_6320	3.43869	5.44288e-15	venom protease	NA	Peptidase S1A, chymotrypsin family
LOC105834146	1.90132	0.0865509	gene_11872	2.26949	0.00773193	pollen-specific leucine-rich repeat extensin-like protein 4	TwdlE
LOC114254901	2.05807	1.21876e-08	gene_13803	2.06014	0.000642461	glucose dehydrogenase [FAD%2C quinone]%2C transcript variant X3	CG12539, CG9522	Glucose-methanol-choline oxidoreductase, C-terminal
LOC105831213	3.34978	8.83403e-06	gene_11361	1.21006	0.0740395	alpha-tocopherol transfer protein-like	CG2663
LOC105829602	1.81465	0.0648489	gene_13263	2.12629	0.00284973	uncharacterized LOC105829602%2C transcript variant X3	CG32694	NA
LOC105834103	1.35221	0.00281499	gene_10687	2.83304	4.30395e-07	uncharacterized LOC105834103	NA	Major facilitator superfamily
LOC105828975	1.84107	0.130099	gene_3151	1.98278	0.000717219	uncharacterized LOC105828975	CG34115	NA
LOC105837311	3.15733	1.90699e-11	gene_13322	1.14874	0.00773803	uncharacterized LOC105837311	CG9812	NA
LOC118644190	0.958719	2.13579e-05	gene_5415	3.6519	2.47812e-11	facilitated trehalose transporter Tret1-like	CG31100	Major facilitator superfamily domain
LOC105837330	1.63252	0.0546301	gene_13323	2.12814	0.000896583	uncharacterized LOC105837330	NA	NA
LOC105836078	1.00229	0.0912617	gene_1115	3.45697	3.93823e-26	probable cytochrome P450 301a1%2C mitochondrial	Cyp301a1	Cytochrome P450
LOC105839383	2.64311	2.9473e-05	gene_9358	1.22852	1.35745e-06	scavenger receptor class B member 1%2C transcript variant X1	CG40006	CD36 family
LOC105834546	1.51695	0.00148653	gene_9251	2.0888	6.4792e-07	monocarboxylate transporter 9%2C transcript variant X4	CG8028	Major facilitator superfamily
LOC105838922	1.1565	0.0924503	gene_3735	2.73258	1.16202e-12	cysteine dioxygenase type 1	CG5493	Cysteine dioxygenase type I
LOC105837554	1.48546	0.0188851	gene_10783	2.1083	0.000104257	plancitoxin-1%2C transcript variant X2	DNaseII	Deoxyribonuclease II
LOC118645055	3.8285	0.000367896	gene_9519	0.813191	0.202304	farnesyl pyrophosphate synthase-like%2C transcript variant X2	Fpps	Polyprenyl synthetase
LOC105837076	-1.07942	0.158232	gene_9530	-2.85716	8.33295e-06	guanine nucleotide-binding protein subunit gamma-e	Ggamma30A	G-protein gamma-like domain
LOC105836847	1.26921	0.122085	gene_9275	2.40169	5.98511e-08	heparan sulfate 2-O-sulfotransferase pipe	pip	Sulfotransferase
LOC118644738	0.84098	0.0685873	gene_2845	3.59924	1.97587e-09	cytochrome P450 6A1-like	NA	Cytochrome P450
LOC105836863	1.46043	0.00133394	gene_9081	2.04618	0.00155775	cytochrome P450 4g15	Cyp4g1	Cytochrome P450
LOC105834104	1.05002	5.31639e-11	gene_10687	2.83304	4.30395e-07	synaptic vesicle glycoprotein 2B	NA	Major facilitator superfamily
LOC105839868	-2.27689	0.0129942	gene_11103	-1.29855	0.320553	uncharacterized LOC105839868	NA	Mite allergen, group-7
LOC105840379	1.27065	0.00476612	gene_1160	2.26715	1.53659e-06	retinol dehydrogenase 14	CG7675	Short-chain dehydrogenase/reductase SDR
LOC118645262	3.50587	0.00110219	gene_9519	0.813191	0.202304	farnesyl pyrophosphate synthase-like	Fpps	Polyprenyl synthetase
LOC105832438	1.05503	0.00163486	gene_1077	2.59414	4.82789e-11	flavin-containing monooxygenase FMO GS-OX4%2C transcript variant X2	NA	Flavin monooxygenase FMO
LOC105831480	1.18678	0.274232	gene_11980	2.27906	1.94121e-08	acyl-CoA Delta(11) desaturase%2C transcript variant X14	CG8630	Acyl-CoA desaturase
LOC105832198	1.75152	0.000129327	gene_9888	1.53698	2.20292e-05	patched domain-containing protein 3	Ptr	Protein patched/dispatched
LOC105831357	-0.881868	0.00503942	gene_5112	-3.01155	2.74116e-05	uncharacterized LOC105831357%2C transcript variant X2	CG12994, CG17193	NA
LOC105834551	2.07997	0.00513313	gene_474	1.26928	0.000604715	uncharacterized LOC105834551%2C transcript variant X2	CG31344	Domain of unknown function DUF2236
LOC105828554	1.72179	0.00133394	gene_13740	1.52826	5.97477e-05	venom carboxylesterase-6%2C transcript variant X1	CG6414	Carboxylesterase, type B
LOC105835593	1.67567	0.029135	gene_9489	1.56186	0.00318456	uncharacterized LOC105835593%2C transcript variant X2	slf	C-type lectin-like
LOC105838971	0.937719	0.0517785	gene_193	2.67084	1.10469e-12	uncharacterized LOC105838971%2C transcript variant X1	NA	NA
LOC105839360	0.859482	0.116784	gene_13499	2.87889	2.15145e-10	uncharacterized LOC105839360	CG31516, CG8568	Domain of unknown function DUF4773
LOC105834965	1.30135	2.28236e-05	gene_13919	1.87147	3.01983e-08	CCAAT/enhancer-binding protein	slbo	Basic-leucine zipper domain
LOC105830233	0.970255	0.50665	gene_8776	2.50516	7.27025e-05	uncharacterized LOC105830233%2C transcript variant X1	CG7330	NA
LOC105834854	-1.20643	0.0822202	gene_8477	-2.00893	8.58793e-12	proton channel OtopLc%2C transcript variant X8	OtopLa	Otopetrin
LOC105836775	1.09963	0.0150486	gene_10608	2.15551	0.00630022	tetratricopeptide repeat protein 36	CG14105	Tetratricopeptide repeat-containing domain
LOC105838564	0.825788	0.461402	gene_9872	2.80408	2.9966e-08	fibrillin-2	NimC2, eater	Cysteine rich repeat, tripleX
LOC105832328	-1.49234	0.00272569	gene_3773	-1.53142	0.16804	protein G12	CG15712, jtb, CG4409	Insect allergen-related
LOC105839607	1.87494	0.00820389	gene_9112	1.10634	0.0315518	uncharacterized histidine-rich protein DDB_G0274557-like	CG14752	NA
LOC118647708	1.64823	0.00210474	gene_14209	1.25562	3.17542e-09	alpha-methylacyl-CoA racemase-like%2C transcript variant X2	Amacr	CoA-transferase family III
LOC105834506	0.930474	0.270479	gene_12731	2.2165	0.000110873	uncharacterized LOC105834506%2C transcript variant X3	CG10005	Zona pellucida domain
LOC105838916	1.46456	0.0116599	gene_6273	1.38533	0.000161629	uncharacterized LOC105838916	CG31344	Domain of unknown function DUF2236
LOC105829006	1.40238	0.0127299	gene_3723	1.42801	0.00350273	4-coumarate--CoA ligase 1%2C transcript variant X3	NA	AMP-binding enzyme, C-terminal domain
LOC105838647	-1.02886	0.0781365	gene_9783	-1.91642	0.00070416	SIFamide-related peptide%2C transcript variant X1	SIFa	NA
LOC105836368	-0.828679	0.00598981	gene_5729	-2.36019	8.43587e-10	uncharacterized LOC105836368%2C transcript variant X3	CG9919	NA
LOC105839742	0.933643	0.382477	gene_8594	2.08521	4.17006e-09	purine nucleoside phosphorylase%2C transcript variant X2	CG18128, CG16758	Nucleoside phosphorylase domain
LOC105840746	0.917129	0.119333	gene_3968	2.1006	2.43366e-06	uncharacterized LOC105840746%2C transcript variant X2	NA	NA
LOC105831429	-1.23398	0.010774	gene_15053	-1.55362	1.24686e-08	prenylcysteine oxidase	NA
LOC118644164	0.835798	0.387878	gene_11980	2.27906	1.94121e-08	acyl-CoA Delta(11) desaturase-like	CG8630	Acyl-CoA desaturase
LOC105838027	1.10946	0.00180586	gene_9794	1.71469	1.42087e-09	probable 4-coumarate--CoA ligase 3%2C transcript variant X3	NA	AMP-binding enzyme, C-terminal domain
LOC105832295	0.895245	0.617154	gene_6564	2.07526	0.00167552	uncharacterized LOC105832295	CG12540	NA
LOC105828871	1.22338	0.170946	gene_5125	1.51177	0.000116415	transcriptional regulator ovo%2C transcript variant X4	ovo	Zinc finger C2H2-type
LOC105839499	-1.33364	0.170791	gene_334	-1.35777	0.255517	uncharacterized LOC105839499	NA	Haemolymph juvenile hormone binding
LOC105836243	1.0739	0.00074615	gene_15010	1.64741	5.59502e-07	peptide methionine sulfoxide reductase%2C transcript variant X2	MsrA	Peptide methionine sulphoxide reductase MsrA
LOC105840058	-1.08586	0.08064	gene_15014	-1.62337	3.67048e-09	uncharacterized LOC105840058%2C transcript variant X2	CG3257	Domain of unknown function DUF4802
LOC105839979	-0.912625	0.000179801	gene_12957	-1.92971	2.04219e-09	septin-2%2C transcript variant X2	2004-09-01	Septin-type guanine nucleotide-binding (G) domain
LOC105839793	-0.904411	0.505054	gene_4866	-1.94354	1.21212e-06	ELAV-like protein 3%2C transcript variant X15	elav, fne, Rbp9	Paraneoplastic encephalomyelitis antigen
LOC118645930	1.23035	0.0122216	gene_5068	1.36253	0.00067411	retinol dehydrogenase 12-like	NA	Short-chain dehydrogenase/reductase SDR
LOC105833150	1.72408	0.000313863	gene_8933	0.955105	0.0838001	collagen alpha-5(IV) chain	frm	Collagen triple helix repeat
LOC118644185	-1.00848	0.0299919	gene_15014	-1.62337	3.67048e-09	uncharacterized LOC118644185%2C transcript variant X2	CG3257	Domain of unknown function DUF4802
LOC105838731	-0.933561	0.0171638	gene_144	-1.70923	1.21076e-07	class E basic helix-loop-helix protein 22%2C transcript variant X2	Oli	Myc-type, basic helix-loop-helix (bHLH) domain
LOC105829354	-0.965187	0.00200432	gene_5091	-1.64254	9.07317e-08	uncharacterized LOC105829354%2C transcript variant X1	CG14321	Protein of unknown function DUF4787
LOC105835899	-0.961631	0.384078	gene_2403	-1.64039	5.82358e-05	CUGBP Elav-like family member 4%2C transcript variant X6	bru3	RNA recognition motif domain
LOC105835507	0.847442	0.0995724	gene_1528	1.81189	0.000214116	alpha-tocopherol transfer protein-like%2C transcript variant X1	NA
LOC105837684	1.01746	4.4078e-05	gene_10052	1.45278	0.000392342	Krueppel homolog 1	Kr-h1	Zinc finger C2H2-type
LOC105836274	0.807142	0.300148	gene_14762	1.82561	1.93243e-05	dnaJ homolog subfamily C member 22	wus	DnaJ domain
LOC105839422	0.809278	0.487607	gene_5630	1.77697	0.00208929	uncharacterized LOC105839422	CG15905	NA
LOC105829215	-1.52087	0.0729891	gene_3122	-0.929462	0.0689047	probable alpha-ketoglutarate-dependent hypophosphite dioxygenase	NA	Phytanoyl-CoA dioxygenase
LOC105833857	-0.897447	0.102109	gene_1903	-1.57492	3.43944e-06	elongation factor 1-alpha%2C transcript variant X4	eEF1alpha2, eEF1alpha1	Translation elongation factor EFTu-like, domain 2
LOC105836734	0.913783	0.166649	gene_6053	1.52947	0.00266784	inositol monophosphatase 2	CG17028, CG17029	Inositol monophosphatase-like
LOC105830978	-1.31548	0.00305749	gene_1835	-1.05998	1.77283e-05	aminopeptidase N	CG40470
LOC105829493	0.916119	0.0438792	gene_12775	1.44971	0.000331674	collagen alpha-1(IV) chain	Col4a1	Collagen IV, non-collagenous
LOC105832252	1.56816	0.00803888	gene_1813	0.842712	1.42198e-05	rhophilin-2	Rhp
LOC105828537	1.1525	0.235732	gene_4248	1.14649	3.05991e-07	uncharacterized LOC105828537%2C transcript variant X2	Osi2
LOC105834881	1.36571	0.0168529	gene_5880	0.962779	0.0813926	chymotrypsin-2	CG32808, CG12951, CG16749	Peptidase S1A, chymotrypsin family
LOC105837304	1.06092	0.323259	gene_13317	1.22949	0.00510158	uncharacterized LOC105837304%2C transcript variant X4	CG5928	NA
LOC105829658	-1.57488	0.0138864	gene_1180	-0.825167	0.333572	uncharacterized LOC105829658	CG8483	CAP domain
LOC105828953	1.00459	0.0948089	gene_3069	1.28716	0.00425304	uncharacterized LOC105828953	NA	NA
LOC105838815	0.831972	0.275224	gene_7175	1.54709	2.57296e-07	transcription factor SPT20 homolog%2C transcript variant X3	mtg	Chitin binding domain
LOC105828352	1.49358	0.0409906	gene_6787	0.847917	0.269987	putative defense protein 3	CG14515	Reeler domain
LOC105833927	1.11673	1.75573e-06	gene_8795	1.11841	8.99799e-06	serine hydrolase-like protein	NA	Alpha/beta hydrolase fold-1
LOC105832896	1.2895	0.0966841	gene_5880	0.962779	0.0813926	chymotrypsin-2	CG32808, CG12951, CG16749	Peptidase S1A, chymotrypsin family
LOC105828343	0.997046	0.0223048	gene_13340	1.18691	0.000519321	GTP cyclohydrolase 1	Pu	GTP cyclohydrolase I domain
LOC105829324	1.23187	0.00276097	gene_13966	0.947284	0.00375541	carbonic anhydrase 1%2C transcript variant X2	NA	Alpha carbonic anhydrase domain
LOC105839732	-0.811942	0.18581	gene_3926	-1.41887	5.77387e-07	transcription factor Sox-2%2C transcript variant X5	SoxN	High mobility group box domain
LOC105829718	1.03108	0.0121052	gene_6508	1.07976	0.0222383	solute carrier family 23 member 1%2C transcript variant X1	CG6293	Xanthine/uracil/vitamin C permease
LOC105829095	-0.95329	0.00598731	gene_13722	-1.15928	1.56334e-07	cubilin%2C transcript variant X1	CG34370	CUB domain
LOC105829627	-0.938828	0.0641863	gene_3701	-1.16375	0.35244	uncharacterized LOC105829627	obst-G, Muc68E, obst-F	Chitin binding domain
LOC105832683	1.08434	0.0219688	gene_6222	0.996025	0.00357479	fatty acid hydroxylase domain-containing protein 2%2C transcript variant X2	CG1998, CG11162	Fatty acid hydroxylase
LOC105838529	0.885316	0.000229331	gene_13386	1.21156	5.3477e-05	aldo-keto reductase family 1 member B1	Akr1B	Aldo/keto reductase
LOC105839934	-0.973184	0.000367896	gene_3987	-1.10046	6.52463e-06	JNK-interacting protein 1%2C transcript variant X3	Aplip1	PTB/PI domain
LOC105834096	0.801994	0.301906	gene_8811	1.29732	0.000335109	inner centromere protein A	NA	Basic-leucine zipper domain
LOC105831134	-1.05872	0.0877362	gene_12698	-0.982618	2.1002e-07	glutamate-gated chloride channel%2C transcript variant X3	GluClalpha	Gamma-aminobutyric acid A receptor/Glycine receptor alpha
LOC105831888	0.826668	0.200918	gene_9294	1.24842	0.00134405	uncharacterized LOC105831888	CG30380	NA
LOC105837326	-1.14176	0.0517785	gene_11480	-0.900916	0.000867713	uncharacterized LOC105837326%2C transcript variant X1	CG3955	NA
LOC105831123	1.08736	0.0308418	gene_1280	0.935786	2.89083e-05	transmembrane protease serine 11G	CG9372	Peptidase S1A, chymotrypsin family
LOC105840086	0.880373	0.0951666	gene_7654	1.12373	0.0296282	homogentisate 1%2C2-dioxygenase%2C transcript variant X1	hgo	Homogentisate 1,2-dioxygenase
LOC105828584	-0.889465	0.074622	gene_890	-1.11126	0.000166657	peroxiredoxin-6	Prx2540-2, Prx2540-1, CG12896	Alkyl hydroperoxide reductase subunit C/ Thiol specific antioxidant
LOC105837161	-0.960398	0.00791673	gene_11721	-1.02401	0.00040664	CD63 antigen	Tsp39D	Tetraspanin
LOC105833972	0.937502	0.243307	gene_4928	1.04789	0.176821	sodium-coupled monocarboxylate transporter 1	NA	Sodium/solute symporter
LOC105831000	1.06294	0.00690351	gene_2761	0.893738	0.0144564	protein D2	CG30060	Phosphatidylethanolamine-binding protein
LOC105832967	0.903692	1.43928e-05	gene_1044	1.0411	1.08476e-06	serine palmitoyltransferase 2%2C transcript variant X1	lace	Aminotransferase, class I/classII
LOC105833440	-0.837972	0.0506562	gene_10291	-1.10128	4.03713e-05	locomotion-related protein Hikaru genki	hig	Immunoglobulin-like domain
LOC105839332	-0.829851	0.397245	gene_12773	-1.08144	4.14837e-07	neural-cadherin%2C transcript variant X8	CadN2, CadN	Cadherin-like
LOC105835720	-0.829547	0.00309315	gene_3920	-1.02646	0.0170214	uncharacterized LOC105835720	NA	NA
LOC105831744	0.838575	0.0108507	gene_11956	0.993534	1.72821e-07	ATP-binding cassette sub-family G member 1%2C transcript variant X3	CG3164	ABC transporter-like
LOC105836494	1.03788	0.198335	gene_5035	0.802031	0.0323625	uncharacterized LOC105836494%2C transcript variant X1	scaf	Inactive serine protease scarface, clip-domain
LOC105828505	0.901551	0.084027	gene_9681	0.898591	0.00454102	ATP-binding cassette sub-family G member 1%2C transcript variant X2	CG17646	ABC transporter family G domain
LOC105830464	-0.835346	0.0143926	gene_3956	-0.963175	0.000854719	multiple coagulation factor deficiency protein 2 homolog%2C transcript variant X2	CG12817	NA
LOC105833912	-0.873009	0.0417161	gene_6045	-0.920225	9.80505e-06	LIM homeobox transcription factor 1-beta%2C transcript variant X1	Lmx1a	Homeobox domain
LOC105838032	-0.807906	0.0497544	gene_9978	-0.97701	0.00491495	uncharacterized LOC105838032%2C transcript variant X2	CG4133	Zinc finger C2H2-type
LOC105837631	0.802096	0.125911	gene_7568	0.955297	1.49479e-05	4-coumarate--CoA ligase 1%2C transcript variant X2	CG6178	AMP-binding enzyme, C-terminal domain
LOC105828747	0.915251	0.0197081	gene_2751	0.821601	4.74488e-07	uncharacterized LOC105828747%2C transcript variant X2	NA	Chitin binding domain
LOC105830167	-0.811129	0.0461456	gene_12923	-0.913282	0.00116806	protein big brother	Bro, Bgb	Core-binding factor, beta subunit
LOC105839257	0.882497	0.0532244	gene_9782	0.835323	0.313169	uncharacterized LOC105839257	NA	NA
LOC105828244	0.833414	0.216148	gene_11530	0.858881	0.00647763	cAMP-dependent protein kinase catalytic subunit PRKX%2C transcript variant X2	Pka-C3	AGC-kinase, C-terminal
2nd instar larvae: conserved caste differentially expressed genes in M. pharaonis and A. echinatior
LOC105839887	4.45013	1.28903e-05	gene_3866	4.68363	6.7262e-21	uncharacterized LOC105839887%2C transcript variant X1	NA
LOC105840599	2.97542	5.72791e-06	gene_5613	3.56106	6.98005e-10	uncharacterized LOC105840599	NA
LOC105837063	2.6872	0.00150303	gene_13535	2.48555	0.000677113	cuticle protein 64	NA
LOC105828499	1.13148	0.000541458	gene_1662	4.72097	1.55502e-63	tryptophan 2%2C3-dioxygenase%2C transcript variant X1	v
LOC105835596	1.68063	0.00245045	gene_6419	2.9454	5.05476e-11	uncharacterized LOC105835596	NA
LOC105828778	1.26196	0.000269241	gene_6805	3.86444	7.29042e-11	lysosomal acid glucosylceramidase%2C transcript variant X5	Gba1a, Gba1b
LOC105837783	1.83921	6.37229e-06	gene_12574	2.56477	2.85357e-07	lipase member H%2C transcript variant X1	NA
LOC105839757	1.94673	0.000112997	gene_13235	2.31751	3.48413e-14	fatty acid synthase	FASN3
LOC105834987	-1.22397	0.0295299	gene_13479	-3.57503	9.4466e-17	protein lethal(2)essential for life	l_2_efl
LOC105829987	1.96442	2.22706e-05	gene_11751	2.13494	1.08591e-14	elongation of very long chain fatty acids protein AAEL008004%2C transcript variant X3	sit
LOC105837785	1.60923	0.00676206	gene_12574	2.56477	2.85357e-07	lipase member H	NA
LOC105829985	2.52427	0.000294144	gene_11472	1.59982	4.62655e-07	elongation of very long chain fatty acids protein	bond
LOC105839506	2.28168	2.82034e-07	gene_536	1.75014	1.60176e-09	fatty acyl-CoA reductase 1	CG4020
LOC105840458	1.57538	0.000870816	gene_12786	2.07281	4.69918e-07	cytosolic 10-formyltetrahydrofolate dehydrogenase%2C transcript variant X2	CG8665
LOC105836797	1.38323	0.0159757	gene_12931	2.33645	3.41558e-13	acyl-CoA synthetase short-chain family member 3%2C mitochondrial%2C transcript variant X2	CG6432
LOC105833631	2.35068	0.000747351	gene_5988	1.34648	0.000974617	chitinase-3-like protein 1	Cht8, Cht9, Cht4
LOC105835107	1.89734	8.0326e-05	gene_12834	1.58059	1.98963e-13	trans-1%2C2-dihydrobenzene-1%2C2-diol dehydrogenase-like	CG3597, CG3609
LOC105828258	1.36964	0.00128976	gene_10119	1.87472	0.000473734	luciferin 4-monooxygenase-like%2C transcript variant X1	NA
LOC105840502	1.43944	0.0480191	gene_7446	1.75428	7.64368e-05	general transcriptional corepressor CYC8	NA
LOC105839430	1.15371	1.28903e-05	gene_2777	2.11425	5.36688e-07	uncharacterized LOC105839430	NA
LOC105828452	1.34277	6.04919e-05	gene_3302	1.75175	7.17621e-14	alpha-tocopherol transfer protein%2C transcript variant X2	CG5973
LOC105831052	1.08767	0.0475111	gene_6320	2.13241	3.11389e-11	venom protease	NA
LOC105838922	1.02097	0.0327407	gene_3735	2.21948	2.62839e-10	cysteine dioxygenase type 1	CG5493
LOC105838738	-1.02901	0.00119424	gene_9242	-2.17295	3.33664e-11	uncharacterized LOC105838738	fok
LOC105839934	-1.13614	1.82218e-06	gene_3987	-1.96144	8.8892e-15	JNK-interacting protein 1%2C transcript variant X3	Aplip1
LOC105834129	-1.66214	4.27349e-07	gene_11006	-1.3383	4.87367e-05	uncharacterized LOC105834129%2C transcript variant X1	NA
LOC105835917	1.10563	0.0142895	gene_12181	1.99861	8.08791e-10	alanine--glyoxylate aminotransferase 2-like	CG8745
LOC105837326	-1.28952	0.00228144	gene_11480	-1.6823	3.26516e-12	uncharacterized LOC105837326%2C transcript variant X1	CG3955
LOC118644185	-1.30427	9.00629e-05	gene_15014	-1.6482	1.63864e-12	uncharacterized LOC118644185%2C transcript variant X2	CG3257
LOC105834755	-1.21318	0.000587877	gene_8756	-1.7546	8.99525e-11	GSK-3-binding protein	NA
LOC105836368	-1.24361	2.16822e-05	gene_5729	-1.67347	8.14013e-11	uncharacterized LOC105836368%2C transcript variant X3	CG9919
LOC105839553	-1.09513	2.42992e-05	gene_12569	-1.89545	9.80027e-19	uncharacterized LOC105839553%2C transcript variant X3	NA
LOC105834854	-1.2937	0.00230004	gene_8477	-1.58255	3.27226e-12	proton channel OtopLc%2C transcript variant X8	OtopLa
LOC105831667	1.86167	1.65615e-07	gene_9123	1.08537	2.75459e-06	uncharacterized LOC105831667	GIIIspla2
LOC105829009	1.06797	0.042743	gene_7223	1.8919	9.04546e-07	alpha-crystallin A chain%2C transcript variant X1	NA
LOC105841057	1.27917	0.000304949	gene_12189	1.5404	5.05988e-15	medium-chain acyl-CoA ligase ACSF2%2C mitochondrial%2C transcript variant X4	CG12512
LOC105838856	-1.0459	0.00142989	gene_10941	-1.87206	7.48322e-11	pheromone-binding protein-related protein 6	NA
LOC105829718	1.06328	0.000666571	gene_6508	1.81817	1.89529e-09	solute carrier family 23 member 1%2C transcript variant X1	CG6293
LOC105830978	-1.03231	0.000658295	gene_1835	-1.84662	1.89599e-15	aminopeptidase N	CG40470
LOC105828554	1.75649	3.33898e-05	gene_13740	1.05582	2.2421e-05	venom carboxylesterase-6%2C transcript variant X1	CG6414
LOC105834104	1.13973	7.16414e-05	gene_10687	1.61568	5.14394e-06	synaptic vesicle glycoprotein 2B	NA
LOC105834881	1.77338	9.58376e-05	gene_5880	1.03782	0.000583612	chymotrypsin-2	CG32808, CG12951, CG16749
LOC105837788	1.45435	6.37229e-06	gene_6501	1.24625	3.06286e-05	uncharacterized LOC105837788%2C transcript variant X2	CG31324
LOC105840058	-1.07468	0.0105371	gene_15014	-1.6482	1.63864e-12	uncharacterized LOC105840058%2C transcript variant X2	CG3257
LOC105834715	-1.2089	0.000437043	gene_9394	-1.46304	1.03019e-13	uncharacterized LOC105834715%2C transcript variant X2	Fie
LOC105828594	-1.11247	0.000105273	gene_13166	-1.57136	6.03427e-11	CD151 antigen	Tsp74F
LOC105836855	-1.04289	0.0010834	gene_1663	-1.64451	6.57975e-13	REPTOR-binding partner%2C transcript variant X3	REPTOR-BP
LOC105837161	-1.1318	1.14843e-05	gene_11721	-1.464	1.3155e-13	CD63 antigen	Tsp39D
LOC105833028	-1.12857	0.00015182	gene_1275	-1.45229	3.99269e-12	uncharacterized LOC105833028	CG8369
LOC105832746	-1.02256	0.00226368	gene_3951	-1.59152	3.94395e-13	neuropeptide-like 1%2C transcript variant X1	NA
LOC105837629	1.10745	0.00707869	gene_7564	1.44373	1.66492e-05	neuroparsin-A	NA
LOC105834546	1.32389	0.000747371	gene_9251	1.17477	1.8428e-06	monocarboxylate transporter 9%2C transcript variant X4	CG8028
LOC105838132	1.01827	0.000920885	gene_4469	1.49893	1.50356e-14	dihydrofolate reductase%2C transcript variant X2	Dhfr
LOC105838731	-1.32442	5.72791e-06	gene_144	-1.14914	4.51132e-06	class E basic helix-loop-helix protein 22%2C transcript variant X2	Oli
LOC105839745	1.05417	0.00111061	gene_8988	1.44301	1.07856e-18	aldehyde dehydrogenase%2C mitochondrial%2C transcript variant X1	Aldh
LOC105831123	1.0727	0.00880027	gene_1280	1.41655	2.16947e-13	transmembrane protease serine 11G	CG9372
LOC105830167	-1.24678	4.40604e-05	gene_12923	-1.20042	2.13799e-10	protein big brother	Bro, Bgb
LOC105830943	-1.41577	2.82034e-07	gene_8320	-1.0427	1.75751e-13	intraflagellar transport protein 43 homolog	IFT43
LOC105835286	1.11872	0.000925983	gene_3060	1.31477	5.279e-12	ras-related protein Rab-32%2C transcript variant X4	Rab32
LOC105831634	-1.30158	0.00085382	gene_9926	-1.11411	4.15629e-09	protein SCAI	CG13293
LOC105828868	1.23912	9.82108e-06	gene_2323	1.16886	8.85953e-09	cytochrome c	Cyt-c-p
LOC105836947	-1.16006	0.000114227	gene_11143	-1.2027	1.54154e-12	uncharacterized LOC105836947%2C transcript variant X1	CG31051
LOC105830031	-1.15822	0.021171	gene_7161	-1.19756	0.00312848	pro-corazonin	Crz
LOC105838647	-1.22606	0.00351353	gene_9783	-1.12416	0.00882826	SIFamide-related peptide%2C transcript variant X1	SIFa
LOC105835423	-1.00753	5.70954e-05	gene_7451	-1.35943	1.75209e-06	uncharacterized LOC105835423%2C transcript variant X2	NA
LOC105834927	-1.02941	3.99921e-05	gene_12159	-1.30871	2.80374e-07	uncharacterized LOC105834927%2C transcript variant X3	NA
LOC105832967	1.04669	3.65676e-07	gene_1044	1.27547	2.04711e-14	serine palmitoyltransferase 2%2C transcript variant X1	lace
LOC105834266	1.08497	1.14843e-05	gene_12911	1.2239	1.17106e-09	probable citrate synthase 2%2C mitochondrial%2C transcript variant X2	kdn, CG14740
LOC105840254	1.19455	0.00093884	gene_8487	1.06011	2.66613e-06	bombyxin B-5%2C transcript variant X1	NA
LOC105833691	-1.07563	8.45911e-05	gene_1657	-1.15985	5.41703e-15	uncharacterized protein KIAA0930 homolog%2C transcript variant X4	CG9646
LOC105837631	1.16946	0.000737645	gene_7568	1.06509	3.17295e-10	4-coumarate--CoA ligase 1%2C transcript variant X2	CG6178
LOC105831915	1.07495	0.0147401	gene_7038	1.15726	3.11389e-11	protein seele	sel
LOC105829883	1.16991	0.0230546	gene_8980	1.0612	0.00264299	uncharacterized LOC105829883	CG31997
LOC105831175	1.15759	0.002904	gene_3801	1.0655	5.66554e-08	sodium-independent sulfate anion transporter	CG5002, CG7912
LOC105836243	1.03977	0.000306405	gene_15010	1.14215	5.03703e-08	peptide methionine sulfoxide reductase%2C transcript variant X2	MsrA
LOC105840746	1.02681	0.0225046	gene_3968	1.15053	1.37445e-05	uncharacterized LOC105840746%2C transcript variant X2	NA
LOC105833857	-1.09487	0.00305655	gene_1903	-1.05481	6.79365e-06	elongation factor 1-alpha%2C transcript variant X4	eEF1alpha2, eEF1alpha1
LOC105839979	-1.02533	1.82218e-06	gene_12957	-1.03826	2.11495e-05	septin-2%2C transcript variant X2	2004-09-01
LOC105836202	-1.00354	0.000945643	gene_2035	-1.0559	8.35691e-14	sodium- and chloride-dependent GABA transporter 1%2C transcript variant X2	NA
LOC105837545	1.01683	4.88563e-05	gene_1899	1.01923	5.44534e-14	glycine--tRNA ligase	GlyRS
3rd instar larvae: conserved caste differentially expressed genes in M. pharaonis and A. echinatior.
LOC105839887	5.92234	4.53688e-28	gene_3866	6.37335	1.09454e-25	uncharacterized LOC105839887%2C transcript variant X1	NA
LOC105829985	2.73477	1.18277e-08	gene_11472	3.67386	4.16223e-13	elongation of very long chain fatty acids protein	bond
LOC118646064	1.75341	0.00105181	gene_2854	5.34662	4.78737e-09	uncharacterized LOC118646064	NA
LOC105840599	1.41999	0.0230048	gene_5613	6.27502	3.80303e-15	uncharacterized LOC105840599	NA
LOC105828778	1.02736	0.00479273	gene_6805	7.74521	1.11782e-20	lysosomal acid glucosylceramidase%2C transcript variant X5	Gba1a, Gba1b
LOC105829486	2.3315	0.000550078	gene_8736	3.39685	1.00005e-07	alpha-tocopherol transfer protein%2C transcript variant X5	NA
LOC105836797	1.60612	2.89967e-06	gene_12931	4.5558	7.04692e-16	acyl-CoA synthetase short-chain family member 3%2C mitochondrial%2C transcript variant X2	CG6432
LOC105834146	1.81823	0.000175439	gene_11872	3.7298	5.9608e-06	pollen-specific leucine-rich repeat extensin-like protein 4	TwdlE
LOC105829987	2.61349	7.85838e-10	gene_11751	2.484	8.53015e-17	elongation of very long chain fatty acids protein AAEL008004%2C transcript variant X3	sit
LOC105837595	1.63507	1.85569e-06	gene_7263	3.96483	1.97473e-09	circadian clock-controlled protein daywake	CG15497
LOC118644277	2.12472	0.00429012	gene_5989	2.9781	2.35851e-05	chymotrypsin-1-like	NA
LOC105835983	1.99042	1.80616e-05	gene_3829	3.10472	4.68058e-05	endocuticle structural glycoprotein SgAbd-2	NA
LOC105835606	1.56105	0.000320526	gene_4346	3.37171	1.68529e-13	uncharacterized LOC105835606	NA
LOC105834720	4.31147	4.85293e-17	gene_9372	1.201	0.0392647	uncharacterized LOC105834720	CG16820, CG5867, CG5945
LOC105830012	1.70237	2.87962e-06	gene_1563	3.03482	4.13608e-08	reticulocyte-binding protein PFD0110w	NA
LOC105838993	1.2585	2.73934e-05	gene_6146	4.07979	5.56861e-09	uncharacterized LOC105838993	NA
LOC105829984	2.064	8.2501e-05	gene_11469	2.44717	3.58597e-09	elongation of very long chain fatty acids protein	NA
LOC105839602	1.05623	0.000185967	gene_5415	4.51822	2.80787e-18	facilitated trehalose transporter Tret1	CG31100
LOC105837788	2.35536	5.29499e-10	gene_6501	1.88732	7.55094e-08	uncharacterized LOC105837788%2C transcript variant X2	CG31324
LOC105837789	1.39743	7.09778e-09	gene_539	3.18058	0.000149728	glucose dehydrogenase [FAD%2C quinone]	CG9521, CG9519
LOC105837345	1.63756	0.00333171	gene_13325	2.62236	0.000546732	PE-PGRS family protein PE_PGRS26%2C transcript variant X4	CG43386
LOC105834707	1.3329	0.000109	gene_539	3.18058	0.000149728	glucose dehydrogenase [FAD%2C quinone]	CG9521, CG9519
LOC118644738	1.45101	0.01463	gene_2845	2.90017	3.42124e-06	cytochrome P450 6A1-like	NA
LOC105834103	1.3252	0.000891657	gene_10687	3.08084	1.17839e-05	uncharacterized LOC105834103	NA
LOC105838922	1.46648	8.05685e-05	gene_3735	2.76863	6.81288e-09	cysteine dioxygenase type 1	CG5493
LOC105831183	1.26683	0.0120077	gene_758	3.17075	9.13811e-11	uncharacterized LOC105831183	NA
LOC105834104	1.26156	4.30795e-06	gene_10687	3.08084	1.17839e-05	synaptic vesicle glycoprotein 2B	NA
LOC105838544	2.13012	0.00105181	gene_8461	1.79875	2.44267e-05	vasorin	NA
LOC105835917	1.30103	0.00789335	gene_12181	2.93531	0.000959447	alanine--glyoxylate aminotransferase 2-like	CG8745
LOC105831052	1.65739	1.32268e-05	gene_6320	2.25413	1.99928e-06	venom protease	NA
LOC105835353	1.60097	0.00162095	gene_3076	2.32186	0.000554835	NPC intracellular cholesterol transporter 2	Npc2c, Npc2d, Npc2e
LOC105839941	1.38152	0.00981289	gene_9642	2.66898	5.81978e-06	kynurenine/alpha-aminoadipate aminotransferase%2C mitochondrial	NA
LOC105832896	1.45921	0.0193215	gene_5880	2.41427	2.80367e-07	chymotrypsin-2	CG32808, CG12951, CG16749
LOC105835004	-1.86959	0.000224026	gene_11236	-1.87497	0.00118956	uncharacterized LOC105835004	NA
LOC105836605	1.28553	5.58569e-06	gene_13397	2.69191	8.36733e-11	sodium-coupled neutral amino acid transporter 9 homolog%2C transcript variant X3	NA
LOC105834881	1.36948	0.00583549	gene_5880	2.41427	2.80367e-07	chymotrypsin-2	CG32808, CG12951, CG16749
LOC118645095	1.60445	0.0250037	gene_9973	2.05422	0.0056803	trypsin-1-like	CG7142, Phae2, Phae1, CG11911, CG11912
LOC105839614	1.86697	3.10844e-06	gene_6428	1.71418	1.34302e-05	androgen-induced gene 1 protein%2C transcript variant X1	CG6149, CG11601, CG3625
LOC105834546	1.44479	0.00166902	gene_9251	2.20183	4.09983e-06	monocarboxylate transporter 9%2C transcript variant X4	CG8028
LOC105834946	2.61849	2.50878e-05	gene_9372	1.201	0.0392647	uncharacterized LOC105834946	CG16820, CG5867, CG5945
LOC105839084	1.72405	0.00692596	gene_5127	1.81107	0.000171812	cytochrome P450 4g15	Cyp4g15
LOC105839757	1.89703	1.2285e-07	gene_13235	1.61778	0.000761754	fatty acid synthase	FASN3
LOC105833218	1.56616	0.000137478	gene_1175	1.91426	4.63744e-06	uncharacterized LOC105833218	NA
LOC105830009	1.208	0.0107103	gene_1564	2.45978	6.61261e-05	high affinity copper uptake protein 1%2C transcript variant X1	Ctr1B
LOC105829006	1.53272	0.000193551	gene_3723	1.88066	0.000130421	4-coumarate--CoA ligase 1%2C transcript variant X3	NA
LOC114254901	2.34458	5.50729e-09	gene_13803	1.22445	0.0444367	glucose dehydrogenase [FAD%2C quinone]%2C transcript variant X3	CG12539, CG9522
LOC105839506	1.7909	2.3786e-09	gene_536	1.60098	0.000112355	fatty acyl-CoA reductase 1	CG4020
LOC105837563	1.68947	4.45134e-10	gene_2312	1.66188	5.73795e-07	multidrug resistance-associated protein 4%2C transcript variant X3	NA
LOC105834927	-1.19871	5.97205e-06	gene_12159	-2.25159	2.64697e-08	uncharacterized LOC105834927%2C transcript variant X3	NA
LOC105838808	1.15367	1.12604e-05	gene_2914	2.32198	0.000198772	uncharacterized LOC105838808%2C transcript variant X4	NA
LOC105834967	1.21995	0.000371358	gene_13680	2.14441	7.79441e-10	sodium-coupled monocarboxylate transporter 1	NA
LOC105837811	1.17077	0.00682045	gene_2705	2.1448	0.00137341	spermidine synthase	SpdS
LOC105834854	-1.324	2.33196e-05	gene_8477	-1.88445	7.20781e-08	proton channel OtopLc%2C transcript variant X8	OtopLa
LOC105837832	1.38503	3.84266e-10	gene_8363	1.7645	0.00131953	gonadotropin-releasing hormone receptor	CrzR
LOC105832901	2.03845	4.76242e-08	gene_5882	1.18601	0.000676265	LIRP	Ilp1, Ilp5, Ilp3
LOC118644158	1.32002	2.33527e-07	gene_5138	1.82905	2.86703e-11	isopentenyl-diphosphate Delta-isomerase 1-like	Idi
LOC105834551	1.00649	0.00196063	gene_474	2.39446	1.2924e-07	uncharacterized LOC105834551%2C transcript variant X2	CG31344
LOC105833690	1.58884	2.20466e-07	gene_1302	1.5127	6.42798e-05	spondin-1%2C transcript variant X2	fat-spondin
LOC105837161	-1.23901	3.15099e-05	gene_11721	-1.89326	3.18079e-11	CD63 antigen	Tsp39D
LOC105837535	1.35183	0.0196408	gene_13776	1.7214	0.0001966	lipase 3	CG31871, CG7329, CG18302, CG18301, Lip4
LOC105834317	1.76501	3.74296e-05	gene_11553	1.29673	0.000897765	peroxisomal hydratase-dehydrogenase-epimerase	Pdh, CG4842, CG18814
LOC105833927	1.39396	1.33553e-08	gene_8795	1.64044	6.83895e-10	serine hydrolase-like protein	NA
LOC105839904	1.15434	6.39052e-05	gene_724	1.8938	4.5985e-12	uncharacterized LOC105839904%2C transcript variant X2	CG3246
LOC105831667	1.28879	1.46426e-05	gene_9123	1.65327	0.00053358	uncharacterized LOC105831667	GIIIspla2
LOC105834755	-1.32554	8.36698e-09	gene_8756	-1.60601	3.91151e-05	GSK-3-binding protein	NA
LOC105838731	-1.10856	3.2988e-05	gene_144	-1.91915	1.64003e-06	class E basic helix-loop-helix protein 22%2C transcript variant X2	Oli
LOC105833908	1.09923	0.000634634	gene_11474	1.90814	1.27294e-12	elongation of very long chain fatty acids protein AAEL008004%2C transcript variant X2	CG33110
LOC105837614	1.22297	0.0236093	gene_7261	1.69747	0.00122262	protein takeout	CG14661
LOC105832626	1.08147	5.6218e-05	gene_461	1.90506	8.37991e-12	ketohexokinase%2C transcript variant X2	CG7551, CG12289, CG7328
LOC105839793	-1.72097	9.74928e-05	gene_4866	-1.19543	0.0151865	ELAV-like protein 3%2C transcript variant X15	elav, fne, Rbp9
LOC105828554	1.86758	5.06751e-06	gene_13740	1.1001	0.00232436	venom carboxylesterase-6%2C transcript variant X1	CG6414
LOC105834948	1.68682	7.24032e-11	gene_9372	1.201	0.0392647	uncharacterized LOC105834948%2C transcript variant X1	CG16820, CG5867, CG5945
LOC105835899	-1.54304	2.57683e-06	gene_2403	-1.31266	0.00161074	CUGBP Elav-like family member 4%2C transcript variant X6	bru3
LOC105836734	1.79355	7.33412e-09	gene_6053	1.12731	0.0242943	inositol monophosphatase 2	CG17028, CG17029
LOC105833048	1.4392	6.72494e-11	gene_4141	1.39594	4.12679e-09	putative fatty acyl-CoA reductase CG5065%2C transcript variant X1	CG1441
LOC105829835	-1.66602	9.27794e-09	gene_10305	-1.19064	4.96275e-05	3-phosphoinositide-dependent protein kinase 1%2C transcript variant X1	Pdk1
LOC105830746	-1.19341	3.52267e-05	gene_3303	-1.6589	7.74651e-06	alpha-tocopherol transfer protein%2C transcript variant X4	CG10026
LOC105839742	1.77034	1.54783e-05	gene_8594	1.11223	0.00179226	purine nucleoside phosphorylase%2C transcript variant X2	CG18128, CG16758
LOC105836683	1.0878	0.00152897	gene_6637	1.80752	1.31815e-05	prostaglandin E synthase	NA
LOC105839966	1.35569	5.95929e-07	gene_11278	1.38054	2.94257e-05	MFS-type transporter SLC18B1%2C transcript variant X2	NA
LOC105828913	-1.00139	1.38518e-05	gene_11547	-1.84906	3.54998e-08	uncharacterized LOC105828913	beat-Ib, beat-Ic, beat-Ia
LOC105839979	-1.01569	9.73092e-06	gene_12957	-1.79409	9.66203e-07	septin-2%2C transcript variant X2	2004-09-01
LOC105831888	1.22395	5.58325e-07	gene_9294	1.42232	0.000463679	uncharacterized LOC105831888	CG30380
LOC105837292	1.36051	0.000114856	gene_584	1.25164	0.000213101	uncharacterized LOC105837292	NA
LOC105835298	-1.09325	1.06342e-05	gene_10539	-1.54773	3.86639e-07	transmembrane protein 181%2C transcript variant X2	CG13409
LOC105828361	1.39594	3.66428e-06	gene_3301	1.16068	0.00031258	alpha-tocopherol transfer protein-like	CG5958
LOC105834864	-1.23542	4.17343e-06	gene_2102	-1.29469	4.40239e-06	segmentation protein Runt	run
LOC105839951	1.04252	0.000859259	gene_4353	1.45028	1.63614e-08	uncharacterized LOC105839951	CG3831, l_2_34Fd
LOC105831761	1.02507	0.00355517	gene_1537	1.39524	0.000379259	neurophysin 1	NA
LOC105828833	1.04328	0.000410057	gene_7053	1.3571	1.2298e-12	calcium/calmodulin-dependent protein kinase type 1%2C transcript variant X1	CaMKI
LOC105834887	1.20051	3.05768e-10	gene_7404	1.16532	7.11584e-07	muscle segmentation homeobox	Dr
LOC105830460	-1.19242	0.0374589	gene_1674	-1.15143	0.0430287	cytochrome P450 6k1%2C transcript variant X1	NA
LOC105832473	1.03078	0.0010142	gene_9484	1.3223	0.00107985	lipid storage droplets surface-binding protein 1%2C transcript variant X2	Lsd-1
LOC105835412	-1.03904	3.90993e-07	gene_6734	-1.27531	0.000153385	uncharacterized LOC105835412%2C transcript variant X1	CG15760
LOC105839381	1.08092	0.00498553	gene_11741	1.16059	0.0480565	uncharacterized LOC105839381%2C transcript variant X2	NA
LOC105839732	-1.13132	4.18507e-07	gene_3926	-1.02164	0.000530225	transcription factor Sox-2%2C transcript variant X5	SoxN
LOC105835798	-1.02646	0.012883	gene_4832	-1.08403	0.00610073	titin%2C transcript variant X1	tnc
LOC105836176	-1.08807	1.5898e-05	gene_14760	-1.02174	2.32833e-05	protein bric-a-brac 2%2C transcript variant X1	bab1, bab2
LOC105839505	1.05854	0.0104961	gene_730	1.04543	2.65452e-06	axonemal 84 kDa protein	CG15373
LOC105834520	-1.0037	0.000130965	gene_1579	-1.03342	1.13498e-06	nucleolysin TIAR%2C transcript variant X7	trv, CG34354
Prepupae: conserved caste differentially expressed genes in M. pharaonis and A. echinatior.
LOC105839887	5.8198	3.38135e-33	gene_3866	9.4608	3.02159e-27	uncharacterized LOC105839887%2C transcript variant X1	NA
LOC105839084	2.44434	3.50493e-13	gene_5127	4.28462	1.5168e-09	cytochrome P450 4g15	Cyp4g15
LOC105834545	2.83137	9.40477e-11	gene_9081	2.9879	0.028104	cytochrome P450 4g15	Cyp4g1
LOC105838675	1.78025	2.26603e-17	gene_2767	4.64882	9.32088e-13	pyrethroid hydrolase Ces2a	CG5397
LOC105839793	-2.21588	5.93574e-18	gene_4866	-3.41638	0.000147114	ELAV-like protein 3%2C transcript variant X15	elav, fne, Rbp9
LOC105838544	1.63259	3.86372e-09	gene_8461	4.55479	4.04927e-08	vasorin	NA
LOC105834317	1.36789	0.00037477	gene_11553	4.82432	2.24463e-08	peroxisomal hydratase-dehydrogenase-epimerase	Pdh, CG4842, CG18814
LOC105836368	-1.58753	8.99089e-20	gene_5729	-4.1318	7.36635e-07	uncharacterized LOC105836368%2C transcript variant X3	CG9919
LOC105836330	-1.8385	1.27895e-16	gene_14717	-3.51491	6.76169e-07	synaptotagmin 1%2C transcript variant X1	Syt1
LOC105827806	-1.92734	2.30424e-19	gene_10216	-3.34888	1.7573e-06	RE1-silencing transcription factor B%2C transcript variant X3	NA
LOC105836682	-2.03052	2.17664e-20	gene_6638	-3.14536	2.98921e-06	PI-PLC X domain-containing protein 1%2C transcript variant X6	CG5895
LOC105838856	-1.69349	1.77297e-15	gene_10941	-3.7076	3.72337e-05	pheromone-binding protein-related protein 6	NA
LOC105833690	1.17005	6.70233e-06	gene_1302	5.04965	7.14694e-13	spondin-1%2C transcript variant X2	fat-spondin
LOC105828138	1.52227	5.81316e-12	gene_2886	3.72601	2.06733e-06	uncharacterized LOC105828138%2C transcript variant X2	NA
LOC105835497	1.5906	6.22683e-12	gene_13507	3.50978	1.26476e-06	phenoloxidase 1	PPO3, PPO2, PPO1
LOC105837292	1.26858	0.000130435	gene_584	3.97388	0.000136741	uncharacterized LOC105837292	NA
LOC105834927	-1.70047	2.67683e-16	gene_12159	-2.90252	1.39512e-05	uncharacterized LOC105834927%2C transcript variant X3	NA
LOC105837236	1.06991	1.1418e-05	gene_8708	4.50191	1.46187e-12	D-aspartate oxidase	CG11236
LOC105828735	1.57948	1.21833e-10	gene_9143	2.87249	0.000697755	leucine-rich repeat transmembrane neuronal protein 4	NA
LOC105837629	2.2767	3.62661e-15	gene_7564	1.96385	0.0061911	neuroparsin-A	NA
LOC105836797	1.72735	3.05237e-14	gene_12931	2.5796	1.8285e-05	acyl-CoA synthetase short-chain family member 3%2C mitochondrial%2C transcript variant X2	CG6432
LOC105837631	1.69914	2.06896e-09	gene_7568	2.60175	4.52374e-06	4-coumarate--CoA ligase 1%2C transcript variant X2	CG6178
LOC105833958	-1.45914	1.86923e-13	gene_6594	-2.96891	5.54174e-06	paired box protein Pax-6%2C transcript variant X2	NA
LOC105836863	1.44263	4.58974e-08	gene_9081	2.9879	0.028104	cytochrome P450 4g15	Cyp4g1
LOC105835899	-2.05871	2.79818e-16	gene_2403	-2.0878	0.026406	CUGBP Elav-like family member 4%2C transcript variant X6	bru3
LOC105836669	-1.33984	0.00302673	gene_6525	-3.1894	3.90312e-09	sodium/calcium exchanger regulatory protein 1	NA
LOC105836624	-1.52152	1.11848e-14	gene_11053	-2.76739	1.16021e-06	leucine-rich repeat and immunoglobulin-like domain-containing nogo receptor-interacting protein 1%2C transcript variant X1	CG1504
LOC105836714	-2.16299	4.75734e-21	gene_15039	-1.9277	0.000263836	rho GTPase-activating protein 100F%2C transcript variant X11	RhoGAP100F
LOC105834122	-2.49616	2.311e-20	gene_5046	-1.61329	0.0215051	homeobox protein prospero%2C transcript variant X2	pros
LOC105829177	-1.16929	8.53421e-11	gene_9739	-3.34929	9.32088e-13	uncharacterized LOC105829177	Hasp
LOC105834520	-1.74966	8.33492e-17	gene_1579	-2.20081	0.00034252	nucleolysin TIAR%2C transcript variant X7	trv, CG34354
LOC105829082	-2.15265	9.99129e-13	gene_6797	-1.68903	0.0109636	1-phosphatidylinositol 4%2C5-bisphosphate phosphodiesterase epsilon-1%2C transcript variant X1	NA
LOC105831727	-1.64809	4.85227e-18	gene_5416	-2.13713	0.00775168	ras-related protein Rab-3%2C transcript variant X3	Rab3
LOC118644185	-1.56733	8.69508e-17	gene_15014	-2.19019	4.9978e-05	uncharacterized LOC118644185%2C transcript variant X2	CG3257
LOC105828913	-1.48234	2.85396e-16	gene_11547	-2.29499	0.0058106	uncharacterized LOC105828913	beat-Ib, beat-Ic, beat-Ia
LOC105840058	-1.49859	1.76201e-11	gene_15014	-2.19019	4.9978e-05	uncharacterized LOC105840058%2C transcript variant X2	CG3257
LOC105834117	-1.0988	1.12963e-15	gene_2030	-2.97148	1.74806e-05	synapsin%2C transcript variant X2	Syn
LOC105835544	1.47735	6.47585e-07	gene_4016	2.19891	0.0266996	tropomyosin-1	NA
LOC105832126	-1.67307	1.40453e-20	gene_9115	-1.94136	0.0166382	proline-rich protein 36%2C transcript variant X3	CG42726, scrt
LOC105832128	-1.70169	7.67128e-19	gene_10747	-1.89335	0.00597094	acid sphingomyelinase-like phosphodiesterase 3b	CG32052
LOC105836444	-1.9063	5.48951e-21	gene_5907	-1.67315	0.00774975	zwei Ig domain protein zig-8	dpr8
LOC105838731	-1.54867	5.02114e-22	gene_144	-2.02517	0.00180963	class E basic helix-loop-helix protein 22%2C transcript variant X2	Oli
LOC105836197	-1.76672	4.07498e-19	gene_12222	-1.7606	0.00137937	toll-like receptor 6	2mit
LOC105834715	-1.4581	4.7446e-12	gene_9394	-2.11852	0.000653738	uncharacterized LOC105834715%2C transcript variant X2	Fie
LOC118648777	-1.10244	0.00487123	gene_4951	-2.78884	0.005395	ecdysone-induced protein 78C-like	Eip78C
LOC105837328	1.06039	6.9982e-13	gene_11479	2.89213	0.0016705	defensin-2	Def
LOC105835376	1.48141	9.72402e-08	gene_8818	2.0646	0.00567508	synaptic vesicle glycoprotein 2B%2C transcript variant X3	CG3690, CG14691, CG31272
LOC105830339	-1.42599	2.56329e-13	gene_2401	-2.1445	8.92641e-05	tetraspanin-11%2C transcript variant X1	NA
LOC105829542	1.07486	3.30404e-12	gene_10203	2.82886	0.000637314	fatty-acid amide hydrolase 2-A	CG7910, CG7900
LOC105834094	-1.64338	3.4351e-15	gene_2811	-1.82804	0.00104379	uncharacterized protein CG3556-like	CG3556
LOC105838369	-1.55913	3.45652e-17	gene_3872	-1.91884	0.000496944	alpha-tubulin N-acetyltransferase	Tat, CG17003
LOC105830610	-1.37946	2.98375e-17	gene_5887	-2.11966	0.000786641	leucine-rich repeat%2C immunoglobulin-like domain and transmembrane domain-containing protein 2	kek1
LOC105837075	1.03696	9.03125e-06	gene_9531	2.81182	0.00812167	hemolymph lipopolysaccharide-binding protein	NA
LOC105839120	1.70894	1.09009e-14	gene_11995	1.67365	0.0424505	tubulin beta chain%2C transcript variant X2	betaTub60D
LOC105839757	1.93032	2.21541e-18	gene_13235	1.47057	0.039174	fatty acid synthase	FASN3
LOC105836187	-1.35526	3.06902e-10	gene_14116	-2.05686	0.0021816	paired box protein Pax-5%2C transcript variant X1	sv
LOC105838293	-1.14271	3.49419e-12	gene_8198	-2.43332	4.55191e-05	RNA-binding protein Musashi homolog Rbp6%2C transcript variant X3	Rbp6
LOC105838572	-1.59133	6.14351e-19	gene_686	-1.72394	0.00118452	uncharacterized LOC105838572	NA
LOC105830998	-1.39299	1.0482e-17	gene_15170	-1.94348	0.000173604	uncharacterized LOC105830998%2C transcript variant X2	CG31191
LOC105838413	1.27513	5.86402e-20	gene_7690	2.12262	8.08638e-05	uncharacterized LOC105838413%2C transcript variant X2	CG5854
LOC105835728	-1.52597	9.19375e-13	gene_2801	-1.76162	0.0075374	dipeptidase 1	NA
LOC105839670	1.07664	4.04507e-06	gene_11929	2.44948	0.00166074	peptidoglycan-recognition protein 2	PGRP-SA
LOC105839980	1.33167	2.23742e-14	gene_12956	1.97221	0.00422219	fructose-1%2C6-bisphosphatase 1	fbp
LOC105839506	2.124	1.0494e-22	gene_536	1.21984	0.0382055	fatty acyl-CoA reductase 1	CG4020
LOC105831357	-1.40059	3.24397e-14	gene_5112	-1.82987	0.0347797	uncharacterized LOC105831357%2C transcript variant X2	CG12994, CG17193
LOC105839994	1.36949	2.6785e-07	gene_6006	1.83622	0.0392606	smoothelin-like protein 2	CG34417
LOC118645681	1.11349	2.23806e-06	gene_263	2.25753	0.00923167	uncharacterized LOC118645681	NA
LOC105838638	-1.08683	4.21477e-08	gene_14716	-2.29959	5.26347e-05	uncharacterized LOC105838638	7B2
LOC105837144	1.06313	9.93458e-07	gene_12019	2.33006	0.0133709	hexokinase-1	NA
LOC105831663	-1.04337	3.72306e-20	gene_6176	-2.36521	1.05849e-07	uncharacterized LOC105831663%2C transcript variant X1	NA
LOC105839313	1.09324	3.48388e-10	gene_12654	2.24556	0.00204343	uncharacterized LOC105839313%2C transcript variant X2	CG31248
LOC105827796	1.65723	2.98469e-17	gene_10213	1.47823	0.032238	neurochondrin homolog	Neurochondrin
LOC105837836	-1.40626	4.45264e-15	gene_1003	-1.711	5.10391e-05	potassium voltage-gated channel protein Shab%2C transcript variant X3	Shab
LOC105829984	1.13247	7.03962e-07	gene_11469	2.1011	0.0232035	elongation of very long chain fatty acids protein	NA
LOC105834909	-1.77525	3.08474e-16	gene_12830	-1.32962	0.00180963	calcium-dependent secretion activator%2C transcript variant X2	Cadps
LOC105829178	-1.30909	1.06759e-15	gene_653	-1.789	0.0208946	IDLSRF-like peptide%2C transcript variant X1	CG31221
LOC105830989	-1.65088	2.93553e-17	gene_14619	-1.35607	0.00116626	vesicular glutamate transporter 1	VGlut
LOC105839158	-1.69923	2.32286e-11	gene_13606	-1.30713	0.0286874	synaptotagmin-4	Syt4
LOC105829535	1.21676	2.22507e-10	gene_13372	1.80981	0.000116749	lymphocyte cytosolic protein 2%2C transcript variant X2	NA
LOC105837307	-1.55074	8.75266e-19	gene_14348	-1.40175	0.00601898	ankyrin-3%2C transcript variant X3	NA
LOC105835220	-1.40071	5.2681e-13	gene_7144	-1.52142	0.00599608	neuronal acetylcholine receptor subunit alpha-7%2C transcript variant X2	nAChRalpha6
LOC105836443	-1.43298	1.79441e-17	gene_5898	-1.48524	9.48563e-05	protein O-mannosyl-transferase TMTC1%2C transcript variant X1	NA
LOC105836926	-1.69623	3.80439e-11	gene_9988	-1.237	0.0430463	basement membrane-specific heparan sulfate proteoglycan core protein%2C transcript variant X3	dpr7
LOC105832719	-1.44974	2.19451e-13	gene_9934	-1.4094	0.023662	anoctamin-8%2C transcript variant X3	CG15270
LOC105837310	-1.09955	7.99561e-11	gene_13963	-1.84822	0.00139767	protein PBDC1	CG7519
LOC105838102	-1.70474	4.40582e-16	gene_1670	-1.18979	0.00275134	LIM domain only protein 3%2C transcript variant X1	Bx
LOC105835821	-1.05205	3.51721e-10	gene_8183	-1.91347	0.0146538	uncharacterized LOC105835821	NA
LOC105838582	-1.26827	8.21385e-16	gene_2396	-1.58472	0.000960324	transcription initiation factor TFIID subunit 8	Taf8
LOC105832020	-1.64998	5.29194e-17	gene_14176	-1.21795	0.00492581	diacylglycerol kinase theta%2C transcript variant X10	CG31140
LOC105831134	-1.58965	6.8734e-16	gene_12698	-1.25351	0.0126271	glutamate-gated chloride channel%2C transcript variant X3	GluClalpha
LOC105839417	1.08744	3.10175e-11	gene_5064	1.82751	0.00281929	bifunctional purine biosynthesis protein ATIC	CG11089
LOC114254516	-1.08914	3.04037e-11	gene_13116	-1.8088	0.0228203	uncharacterized LOC114254516	NA
LOC105839940	-1.34146	1.88752e-18	gene_9819	-1.45528	0.000335862	peptidyl-alpha-hydroxyglycine alpha-amidating lyase 1	Pal1
LOC105833842	-1.02496	4.19011e-14	gene_8800	-1.86176	0.012162	uncharacterized LOC105833842%2C transcript variant X3	NA
LOC105838613	1.03045	1.18313e-10	gene_6100	1.80903	7.48313e-06	C-factor	sni
LOC105832981	-1.23861	4.05887e-17	gene_4023	-1.49338	0.00234743	transcription factor Sp9%2C transcript variant X2	Sp1
LOC105832304	-1.3894	3.21335e-12	gene_8158	-1.32929	9.23669e-05	uncharacterized LOC105832304%2C transcript variant X1	CG13532, CG5597
LOC105838773	-1.36824	1.02381e-13	gene_15045	-1.3471	0.000924606	cationic amino acid transporter 2%2C transcript variant X2	CG12531
LOC105837456	-1.21749	3.87656e-14	gene_6753	-1.51231	0.0384339	sodium/potassium-transporting ATPase subunit beta-2	nrv3
LOC105831151	-1.35071	3.98672e-20	gene_9737	-1.34973	0.00538487	POU domain%2C class 6%2C transcription factor 1%2C transcript variant X1	pdm3
LOC105835803	-1.27612	5.39496e-20	gene_7988	-1.41774	9.41357e-05	popeye domain-containing protein 3%2C transcript variant X1	NA
LOC105835820	-1.34905	5.08451e-18	gene_7987	-1.32617	0.0056673	uncharacterized LOC105835820%2C transcript variant X5	NA
LOC118644033	1.38653	4.2139e-09	gene_3755	1.28245	0.0024409	pyruvate carboxylase%2C mitochondrial-like	PCB
LOC105834429	-1.35196	6.34419e-11	gene_7434	-1.31345	0.00235508	photoreceptor-specific nuclear receptor%2C transcript variant X2	Hr51
LOC105830662	-1.12572	6.52854e-10	gene_14868	-1.54694	0.00171002	gamma-aminobutyric acid type B receptor subunit 2	GABA-B-R2
LOC105836344	-1.25933	2.79254e-12	gene_12562	-1.3376	0.01635	apical junction component 1 homolog%2C transcript variant X2	CG42748
LOC105838403	-1.47004	1.41972e-20	gene_7642	-1.12632	0.00629696	uncharacterized LOC105838403%2C transcript variant X2	NA
LOC105832617	-1.59014	9.7555e-14	gene_6617	-1.01136	0.0365049	G-protein coupled receptor 52%2C transcript variant X3	DopEcR
LOC105830858	-1.44521	2.9255e-21	gene_5993	-1.10646	0.00632463	kinesin-like protein unc-104%2C transcript variant X8	unc-104
LOC105838874	-1.17578	8.79942e-14	gene_9752	-1.35881	0.00445971	DNA-binding protein D-ETS-3	Ets65A
LOC105837690	-1.24984	5.36876e-19	gene_9034	-1.24275	0.0210948	high affinity choline transporter 1	NA
LOC114254004	1.18053	1.07436e-10	gene_7148	1.31489	0.000613562	uncharacterized LOC114254004%2C transcript variant X3	NA
LOC105830034	-1.39745	1.22103e-18	gene_12960	-1.07962	0.0168059	muscarinic acetylcholine receptor DM1%2C transcript variant X2	mAChR-A
LOC105834886	1.11637	1.47032e-19	gene_7076	1.34638	0.00283836	uncharacterized LOC105834886	NA
LOC105828392	-1.09028	1.02634e-16	gene_1150	-1.36406	9.20044e-05	phospholipid phosphatase 5	CG12746
LOC105833611	1.05092	1.30705e-14	gene_10730	1.30167	0.00563974	eukaryotic translation initiation factor 4E-binding protein 2	Thor
LOC105832483	-1.11267	4.88692e-11	gene_6372	-1.20862	0.0045756	uncharacterized LOC105832483%2C transcript variant X3	CG7369
LOC105829978	1.00671	2.95078e-10	gene_11176	1.31688	0.046306	alpha/beta hydrolase domain-containing protein 17B	CG33096
LOC105839353	-1.0853	7.66015e-09	gene_13197	-1.20114	0.0043829	Down syndrome cell adhesion molecule-like protein Dscam2%2C transcript variant X2	Dscam4
LOC105832943	1.00994	4.05153e-10	gene_11781	1.27735	0.000521218	NADH dehydrogenase [ubiquinone] flavoprotein 1%2C mitochondrial	ND-51, ND-51L2, ND-51L1
LOC105830938	1.07784	7.04861e-07	gene_7142	1.18967	0.0476789	dTTP/UTP pyrophosphatase	CG9515
LOC118644731	-1.02511	1.161e-11	gene_6367	-1.23277	0.00492647	uncharacterized LOC118644731%2C transcript variant X3	NA
LOC105832968	-1.05577	2.62478e-11	gene_1117	-1.17792	2.26681e-06	dipeptidyl aminopeptidase-like protein 6%2C transcript variant X2	CG11319
LOC105830447	-1.18269	1.51714e-16	gene_5896	-1.02709	5.47175e-05	beta-1%2C4-glucuronyltransferase 1	CG3253
Early pupae: conserved caste differentially expressed genes in M. pharaonis and A. echinatior.
LOC105839887	7.18952	5.12882e-33	gene_3866	8.14313	1.3154e-35	uncharacterized LOC105839887%2C transcript variant X1	NA
LOC105833997	3.22321	1.75043e-16	gene_2834	4.4047	4.99678e-20	tropomyosin-2%2C transcript variant X1	Tm2
LOC105835909	2.81823	2.6209e-06	gene_2405	4.90606	2.91237e-13	myosin light chain alkali%2C transcript variant X1	Mlc1
LOC105829939	-2.4167	2.062e-14	gene_6466	-4.53248	3.27484e-21	pollen-specific leucine-rich repeat extensin-like protein 1	NA
LOC105837944	-2.47034	3.08516e-17	gene_1391	-4.36018	1.0474e-15	uncharacterized LOC105837944%2C transcript variant X6	NA
LOC105829082	-3.24863	3.73197e-14	gene_6797	-3.23632	5.96094e-15	1-phosphatidylinositol 4%2C5-bisphosphate phosphodiesterase epsilon-1%2C transcript variant X1	NA
LOC105833863	1.78852	2.67873e-05	gene_8805	5.56595	5.17451e-13	skin secretory protein xP2	NA
LOC105829883	2.69222	0.00286065	gene_8980	3.66812	0.000103817	uncharacterized LOC105829883	CG31997
LOC105835740	2.65525	5.76321e-13	gene_14141	3.52408	1.89302e-14	actin%2C muscle	Act88F, Act57B, Act87E
LOC105839120	2.02969	1.08965e-10	gene_11995	4.40596	5.49463e-18	tubulin beta chain%2C transcript variant X2	betaTub60D
LOC105835497	1.45685	0.000111557	gene_13507	6.13696	2.90823e-24	phenoloxidase 1	PPO3, PPO2, PPO1
LOC105837328	1.16784	7.17182e-11	gene_11479	7.20966	1.26509e-18	defensin-2	Def
LOC105835488	1.92918	3.21583e-07	gene_2806	4.29747	3.69554e-13	myosin regulatory light chain 2	Mlc2
LOC118645681	1.71638	1.22007e-09	gene_263	4.77405	4.83363e-15	uncharacterized LOC118645681	NA
LOC118646539	-1.81947	3.60892e-05	gene_5045	-4.45331	3.20285e-14	uncharacterized LOC118646539	NA
LOC105836580	2.15056	0.0236591	gene_11369	3.75954	0.00451124	flexible cuticle protein 12	Acp65Aa, Cpr65Av, Cpr65Aw, Cpr65Ax1, Cpr65Ax2, Lcp65Ad, Lcp65Ac, Lcp65Ae, Lcp65Ag3, Lcp65Ag2, Lcp65Ag1, Lcp65Af, Lcp65Aa
LOC118647048	3.04069	3.982e-17	gene_12139	2.60131	1.74119e-13	glutathione S-transferase-like%2C transcript variant X2	GstS1
LOC105834122	-2.63839	1.32499e-14	gene_5046	-2.95198	6.37369e-14	homeobox protein prospero%2C transcript variant X2	pros
LOC105835806	-1.99524	3.72185e-14	gene_7990	-3.78562	1.12502e-21	disintegrin and metalloproteinase domain-containing protein 11%2C transcript variant X15	mmd
LOC105837761	-2.54324	9.36393e-07	gene_14272	-2.93414	6.67416e-09	hormone receptor 4%2C transcript variant X15	Hr4
LOC105827796	2.34654	8.16009e-14	gene_10213	3.1707	1.56958e-18	neurochondrin homolog	Neurochondrin
LOC105831647	2.62516	2.44871e-07	gene_501	2.66887	1.45786e-09	troponin C%2C isoallergen Bla g 6.0301%2C transcript variant X1	TpnC73F, TpnC47D
LOC105836015	3.397	0.00543255	gene_8378	2.03415	0.0249724	probable salivary secreted peptide	CG34026, CG33998
LOC105836926	-2.20509	1.03817e-10	gene_9988	-3.09284	6.78791e-14	basement membrane-specific heparan sulfate proteoglycan core protein%2C transcript variant X3	dpr7
LOC105834854	-2.52141	4.1393e-15	gene_8477	-2.7004	5.90594e-14	proton channel OtopLc%2C transcript variant X8	OtopLa
LOC105835213	-1.93857	9.60044e-10	gene_11076	-3.35417	2.10888e-18	protein unc-79 homolog%2C transcript variant X4	unc79
LOC105837052	2.66693	0.000259096	gene_13240	2.43241	7.80496e-05	uncharacterized LOC105837052	NA
LOC105834274	-2.30646	1.24661e-18	gene_691	-2.74992	2.13724e-19	proteoglycan 4%2C transcript variant X15	CG17816
LOC105832126	-1.71977	4.17877e-17	gene_9115	-3.66943	5.49599e-15	proline-rich protein 36%2C transcript variant X3	CG42726, scrt
LOC105839793	-2.43747	5.44235e-16	gene_4866	-2.54238	5.5279e-08	ELAV-like protein 3%2C transcript variant X15	elav, fne, Rbp9
LOC118648799	-2.12791	1.07978e-06	gene_3168	-2.89714	8.68014e-16	probable G-protein coupled receptor CG31760%2C transcript variant X3	CG31760
LOC105838856	-2.83621	2.9146e-15	gene_10941	-2.16702	2.01216e-06	pheromone-binding protein-related protein 6	NA
LOC105838013	1.95746	0.0438611	gene_10490	3.12832	1.3958e-07	uncharacterized LOC105838013	Cpr97Ea
LOC105832775	-2.40622	1.66067e-14	gene_13835	-2.5078	1.13491e-11	complexin%2C transcript variant X2	cpx
LOC105831332	-1.39415	7.85728e-07	gene_2409	-4.27243	5.65602e-16	collagen alpha chain CG42342%2C transcript variant X5	CG42342
LOC105834162	-2.25494	6.04033e-15	gene_3810	-2.63993	1.38824e-12	SPEG neighbor protein	dpr21
LOC105832719	-2.04175	1.80305e-16	gene_9934	-2.91205	6.64001e-14	anoctamin-8%2C transcript variant X3	CG15270
LOC105839468	-1.91311	1.69566e-13	gene_7266	-3.10655	3.37265e-14	ELKS/Rab6-interacting/CAST family member 1%2C transcript variant X7	brp
LOC105832322	1.27209	1.90606e-05	gene_6224	4.63536	3.04116e-11	muscle LIM protein Mlp84B%2C transcript variant X2	Mlp84B, Mlp60A
LOC105835899	-2.49528	1.40466e-13	gene_2403	-2.35928	4.35259e-09	CUGBP Elav-like family member 4%2C transcript variant X6	bru3
LOC105832032	2.75282	9.88157e-12	gene_11686	2.13331	1.79934e-12	uncharacterized LOC105832032	NA
LOC105828751	3.93904	0.000458093	gene_3293	1.48623	0.0125057	uncharacterized LOC105828751	NA
LOC105840398	1.7492	9.84827e-08	gene_8889	3.28545	1.60768e-14	uncharacterized LOC105840398	spz
LOC105839323	-2.11863	3.89532e-12	gene_3981	-2.68199	3.61707e-15	gamma-aminobutyric acid receptor subunit beta%2C transcript variant X4	Rdl
LOC105836330	-2.02846	2.9146e-15	gene_14717	-2.79469	6.67481e-16	synaptotagmin 1%2C transcript variant X1	Syt1
LOC105834130	1.76535	0.00040059	gene_11004	3.18652	1.58169e-14	glycine-rich cell wall structural protein 1.8%2C transcript variant X2	NA
LOC105837479	-1.90794	3.535e-16	gene_11213	-2.93081	5.3945e-19	uncharacterized LOC105837479%2C transcript variant X6	NA
LOC105839501	1.956	9.62565e-13	gene_7464	2.8237	3.43579e-18	uncharacterized LOC105839501%2C transcript variant X2	nord
LOC105837335	-1.79442	1.62291e-11	gene_10472	-3.03997	7.66594e-17	uncharacterized LOC105837335	CG40498
LOC105836624	-2.13615	3.11454e-17	gene_11053	-2.51201	1.09646e-13	leucine-rich repeat and immunoglobulin-like domain-containing nogo receptor-interacting protein 1%2C transcript variant X1	CG1504
LOC105834903	1.93919	3.60186e-09	gene_10983	2.75489	2.10759e-20	uncharacterized LOC105834903	NA
LOC105827806	-2.39937	6.1174e-18	gene_10216	-2.20284	2.73497e-11	RE1-silencing transcription factor B%2C transcript variant X3	NA
LOC105837076	-2.25118	2.18777e-15	gene_9530	-2.31969	4.0736e-10	guanine nucleotide-binding protein subunit gamma-e	Ggamma30A
LOC105837629	3.15539	6.69863e-13	gene_7564	1.64476	4.65518e-08	neuroparsin-A	NA
LOC105829026	-1.37934	3.85868e-11	gene_10256	-3.76161	1.32273e-16	nephrin%2C transcript variant X1	side-III
LOC105830610	-1.81325	2.87814e-14	gene_5887	-2.84171	4.53928e-14	leucine-rich repeat%2C immunoglobulin-like domain and transmembrane domain-containing protein 2	kek1
LOC105835728	-2.03453	4.32388e-15	gene_2801	-2.50706	1.90741e-17	dipeptidase 1	NA
LOC105832970	-2.08479	1.57369e-17	gene_8248	-2.43952	6.60862e-16	centrosomal protein of 164 kDa%2C transcript variant X1	CG9170
LOC105829993	-1.80083	4.50237e-11	gene_2698	-2.80536	1.90711e-16	peroxidasin homolog	dpr6
LOC105837552	3.21037	2.3438e-10	gene_10787	1.5662	2.60932e-05	ribonuclease H%2C transcript variant X1	NA
LOC105834520	-2.21947	1.25586e-14	gene_1579	-2.25846	3.89207e-15	nucleolysin TIAR%2C transcript variant X7	trv, CG34354
LOC105833958	-1.81745	5.46886e-13	gene_6594	-2.67294	7.28834e-09	paired box protein Pax-6%2C transcript variant X2	NA
LOC105836016	2.37119	7.04309e-05	gene_8378	2.03415	0.0249724	probable salivary secreted peptide	CG34026, CG33998
LOC105840129	-2.06362	2.17188e-09	gene_13071	-2.3357	1.82138e-09	uncharacterized LOC105840129%2C transcript variant X1	St3
LOC105833003	1.41074	3.87406e-06	gene_10358	3.39922	8.51649e-15	cyclin-dependent kinases regulatory subunit	Cks30A
LOC105829980	-1.4925	2.12321e-14	gene_7195	-3.20504	1.56958e-18	carbonic anhydrase-related protein 10%2C transcript variant X1	CARPB
LOC105839469	1.54354	1.60752e-09	gene_6941	3.09229	5.69423e-06	beta-hexosaminidase subunit beta	NA
LOC105836714	-2.43933	4.07793e-18	gene_15039	-1.93341	9.58302e-14	rho GTPase-activating protein 100F%2C transcript variant X11	RhoGAP100F
LOC105831727	-1.76093	3.18574e-17	gene_5416	-2.67304	2.56427e-17	ras-related protein Rab-3%2C transcript variant X3	Rab3
LOC105836368	-1.59474	5.37075e-15	gene_5729	-2.92674	3.39893e-16	uncharacterized LOC105836368%2C transcript variant X3	CG9919
LOC105835220	-1.95852	1.3532e-11	gene_7144	-2.3812	1.36179e-17	neuronal acetylcholine receptor subunit alpha-7%2C transcript variant X2	nAChRalpha6
LOC105837075	1.40529	1.19412e-09	gene_9531	3.31579	0.00140677	hemolymph lipopolysaccharide-binding protein	NA
LOC105839745	2.04425	3.55626e-09	gene_8988	2.27913	3.36111e-11	aldehyde dehydrogenase%2C mitochondrial%2C transcript variant X1	Aldh
LOC105829177	-2.42699	1.21573e-14	gene_9739	-1.90973	1.23234e-13	uncharacterized LOC105829177	Hasp
LOC105832518	1.50715	0.00156341	gene_13647	3.04913	7.99685e-08	ornithine aminotransferase%2C mitochondrial%2C transcript variant X1	NA
LOC105830034	-1.742	2.63048e-14	gene_12960	-2.60505	3.43579e-18	muscarinic acetylcholine receptor DM1%2C transcript variant X2	mAChR-A
LOC105837530	-2.1022	1.43435e-15	gene_7606	-2.14083	2.21011e-16	protein still life%2C isoform SIF type 1%2C transcript variant X12	sif
LOC105833651	-2.05883	1.6746e-16	gene_8906	-2.16731	2.23569e-14	neuroligin-4%2C Y-linked%2C transcript variant X2	Nlg4
LOC105832020	-2.04245	2.53358e-14	gene_14176	-2.16875	3.19832e-18	diacylglycerol kinase theta%2C transcript variant X10	CG31140
LOC105836219	-1.72807	3.02569e-14	gene_12121	-2.55883	4.90559e-19	protein turtle%2C transcript variant X7	tutl
LOC105832617	-2.00459	5.38478e-15	gene_6617	-2.17703	3.04446e-11	G-protein coupled receptor 52%2C transcript variant X3	DopEcR
LOC105837925	-1.49844	9.06828e-13	gene_11108	-2.90705	6.35724e-18	uncharacterized LOC105837925	Mid1
LOC105830662	-1.7647	5.3923e-12	gene_14868	-2.4508	8.46896e-15	gamma-aminobutyric acid type B receptor subunit 2	GABA-B-R2
LOC105838792	-2.27704	3.02569e-14	gene_1311	-1.89522	3.26879e-12	dipeptidase 1%2C transcript variant X2	CG6154
LOC105835544	1.95812	0.003639	gene_4016	2.20094	4.28394e-07	tropomyosin-1	NA
LOC105836500	1.33362	0.0108223	gene_3306	3.22338	2.48412e-15	chitin deacetylase 1%2C transcript variant X1	verm
LOC105837060	1.89458	0.00227306	gene_13534	2.26741	2.47925e-05	uncharacterized LOC105837060%2C transcript variant X2	NA
LOC105839332	-1.71033	7.57704e-14	gene_12773	-2.51075	1.15239e-13	neural-cadherin%2C transcript variant X8	CadN2, CadN
LOC105836456	-1.67698	5.20294e-11	gene_1622	-2.55792	1.12566e-14	cytoplasmic polyadenylation element-binding protein 2	NA
LOC105834264	1.27654	0.000187499	gene_6610	3.356	3.22614e-12	paramyosin%2C long form	Prm
LOC105833704	-1.98011	1.95476e-11	gene_9732	-2.16275	1.86001e-06	protein couch potato%2C transcript variant X1	cpo
LOC105830464	-2.06206	5.42025e-18	gene_3956	-2.06076	7.96118e-13	multiple coagulation factor deficiency protein 2 homolog%2C transcript variant X2	CG12817
LOC118644176	1.63011	2.2584e-12	gene_12139	2.60131	1.74119e-13	glutathione S-transferase-like	GstS1
LOC118648666	-1.61583	2.80816e-11	gene_12225	-2.60057	1.05991e-13	uncharacterized LOC118648666%2C transcript variant X1	Ank
LOC105830814	1.51115	5.62701e-08	gene_3762	2.76017	6.5863e-13	L-lactate dehydrogenase	Ldh
LOC105828913	-1.70136	1.70986e-12	gene_11547	-2.43437	1.8251e-11	uncharacterized LOC105828913	beat-Ib, beat-Ic, beat-Ia
LOC105834578	-1.41658	1.50104e-08	gene_3168	-2.89714	8.68014e-16	probable G-protein coupled receptor CG31760%2C transcript variant X11	CG31760
LOC105835246	-1.61707	5.40573e-11	gene_4999	-2.53562	1.07455e-11	teneurin-a	Ten-a
LOC105834993	1.41155	3.82556e-07	gene_11182	2.89968	4.12626e-16	mitochondrial import receptor subunit TOM40 homolog 1	Tom40, tomboy40
LOC105836921	-1.39128	1.30607e-08	gene_13409	-2.94109	4.82032e-18	Down syndrome cell adhesion molecule-like protein Dscam2%2C transcript variant X5	NA
LOC105829243	-2.65518	1.21294e-05	gene_8928	-1.52082	0.000495866	uncharacterized LOC105829243	IRSp53
LOC105831134	-2.23665	4.5578e-15	gene_12698	-1.78453	3.98251e-13	glutamate-gated chloride channel%2C transcript variant X3	GluClalpha
LOC105829522	1.53249	0.00317912	gene_9685	2.57817	3.6261e-07	muscle-specific protein 20	CG5023
LOC105830374	3.82728	0.000775399	gene_13894	1.02727	0.022243	pupal cuticle protein C1B	NA
LOC105831029	1.065	2.58501e-09	gene_4992	3.64006	1.5405e-17	protein mab-21	CG4766
LOC105834146	1.64758	0.0067683	gene_11872	2.33375	0.00563095	pollen-specific leucine-rich repeat extensin-like protein 4	TwdlE
LOC105836478	1.74406	4.06149e-06	gene_4114	2.15544	8.36686e-08	tetraspanin-2A	Tsp2A
LOC105833050	1.76776	9.45472e-06	gene_4132	2.12136	4.05283e-07	slit homolog 1 protein	CG5096
LOC105839611	-1.76145	1.07778e-17	gene_9302	-2.12484	4.58649e-16	zinc finger protein 853%2C transcript variant X2	CG12605
LOC105836444	-2.1365	4.3673e-17	gene_5907	-1.72534	5.47125e-07	zwei Ig domain protein zig-8	dpr8
LOC105833988	-1.6288	1.5599e-09	gene_3299	-2.25028	8.79404e-10	immunoglobulin domain-containing protein oig-4	nkt
LOC105838032	-1.37287	2.15467e-10	gene_9978	-2.66767	1.2622e-20	uncharacterized LOC105838032%2C transcript variant X2	CG4133
LOC105831633	1.06007	0.00028889	gene_9927	3.44568	4.74208e-12	serine/arginine repetitive matrix protein 2%2C transcript variant X2	NA
LOC105837836	-1.5278	7.58803e-11	gene_1003	-2.36098	1.25445e-14	potassium voltage-gated channel protein Shab%2C transcript variant X3	Shab
LOC105839829	1.67717	2.17441e-07	gene_13201	2.1479	4.90328e-08	cyclin-dependent kinase 1%2C transcript variant X1	Cdk1
LOC105838187	-1.97193	7.40091e-15	gene_4167	-1.81439	3.41782e-09	voltage-dependent calcium channel subunit alpha-2/delta-4%2C transcript variant X1	CG4587
LOC105838359	-1.44672	2.15467e-10	gene_10240	-2.45973	3.73627e-11	potassium voltage-gated channel protein Shaker%2C transcript variant X7	Sh
LOC105838788	1.50845	0.00158666	gene_15044	2.33057	6.90434e-10	protein obstructor-E	obst-E
LOC105837332	-1.68004	7.42115e-14	gene_2827	-2.06698	1.11946e-12	ras-specific guanine nucleotide-releasing factor 2%2C transcript variant X3	NA
LOC105834813	-1.58617	8.07832e-14	gene_11625	-2.18826	8.58867e-15	regulating synaptic membrane exocytosis protein 2%2C transcript variant X1	Rim
LOC105836977	1.09144	4.40541e-12	gene_4151	3.17384	1.28863e-17	heat shock protein 60A%2C transcript variant X4	Hsp60D, Hsp60B, Hsp60C, Hsp60A
LOC105835380	1.62049	7.37977e-06	gene_2896	2.13476	6.12995e-12	myosin heavy chain%2C muscle%2C transcript variant X27	Mhc
LOC105832864	-1.05195	4.72954e-12	gene_10473	-3.28116	6.49751e-20	uncharacterized LOC105832864	NA
LOC105831357	-1.95253	3.21997e-15	gene_5112	-1.76648	0.00102923	uncharacterized LOC105831357%2C transcript variant X2	CG12994, CG17193
LOC105829354	-1.87649	9.41779e-17	gene_5091	-1.83691	5.94251e-07	uncharacterized LOC105829354%2C transcript variant X1	CG14321
LOC105837456	-1.7506	7.33323e-15	gene_6753	-1.92828	1.09189e-11	sodium/potassium-transporting ATPase subunit beta-2	nrv3
LOC105836682	-2.24383	8.61022e-15	gene_6638	-1.50419	8.96516e-09	PI-PLC X domain-containing protein 1%2C transcript variant X6	CG5895
LOC105838572	-2.20912	9.26912e-17	gene_686	-1.51867	1.02037e-10	uncharacterized LOC105838572	NA
LOC105836476	1.35798	0.0132372	gene_2671	2.46174	0.0153253	protein obstructor-E	NA
LOC105834595	-1.58106	6.34533e-12	gene_15029	-2.1083	9.08641e-07	major facilitator superfamily domain-containing protein 6%2C transcript variant X3	jef
LOC105835668	-1.27872	3.88115e-06	gene_12225	-2.60057	1.05991e-13	ankyrin-3%2C transcript variant X9	Ank
LOC105832474	1.09309	0.010234	gene_9483	3.0219	3.01964e-10	lipid storage droplets surface-binding protein 2	Lsd-2
LOC105836443	-1.85596	3.43874e-16	gene_5898	-1.77682	5.79976e-13	protein O-mannosyl-transferase TMTC1%2C transcript variant X1	NA
LOC105835641	-1.77551	8.16552e-10	gene_1832	-1.8434	4.27468e-15	acetylcholine receptor subunit alpha-like%2C transcript variant X2	nAChRalpha4
LOC105830016	1.75178	0.000229586	gene_1562	1.85968	1.38492e-05	uncharacterized LOC105830016	sosie
LOC105837619	2.08587	0.000760273	gene_7182	1.56047	0.0209796	transcription factor SPT20 homolog%2C transcript variant X5	CG14687
LOC105839353	-1.86796	5.06799e-11	gene_13197	-1.74221	2.05604e-13	Down syndrome cell adhesion molecule-like protein Dscam2%2C transcript variant X2	Dscam4
LOC105832254	1.50466	0.00087599	gene_1460	2.15393	3.84699e-09	uncharacterized LOC105832254	Spn27A
LOC105840058	-1.71895	1.00982e-06	gene_15014	-1.87522	8.99835e-11	uncharacterized LOC105840058%2C transcript variant X2	CG3257
LOC105829940	-1.93755	1.44161e-08	gene_6467	-1.65331	1.64523e-08	cyclin-dependent kinase 5 activator 1	Cdk5alpha
LOC105837217	-2.17072	5.5651e-17	gene_10661	-1.47506	0.000159873	uncharacterized LOC105837217%2C transcript variant X3	NA
LOC105829370	-1.48591	2.97323e-10	gene_11638	-2.14098	4.40971e-08	uncharacterized LOC105829370	jeb
LOC118647052	1.21896	7.94318e-07	gene_12139	2.60131	1.74119e-13	glutathione S-transferase-like	GstS1
LOC105836374	-1.53655	4.5578e-15	gene_4101	-2.0521	3.8169e-13	neurotrimin	dpr11
LOC105837724	1.3082	0.0157201	gene_3257	2.40816	8.97539e-13	MYG1 exonuclease%2C transcript variant X4	CG11980
LOC105830790	-1.7859	9.56286e-16	gene_10957	-1.75957	1.25263e-14	glucose transporter type 1%2C transcript variant X6	Glut1
LOC105839255	-1.60252	2.85464e-07	gene_7930	-1.95625	1.37133e-07	uncharacterized LOC105839255	CG6216
LOC105837307	-1.28373	6.73282e-14	gene_14348	-2.42722	7.47872e-15	ankyrin-3%2C transcript variant X3	NA
LOC105834429	-1.98859	1.63137e-12	gene_7434	-1.56607	9.49161e-06	photoreceptor-specific nuclear receptor%2C transcript variant X2	Hr51
LOC105837311	1.86755	0.00514525	gene_13322	1.66407	0.037869	uncharacterized LOC105837311	CG9812
LOC105833897	-1.10761	1.62291e-11	gene_6455	-2.79303	8.04608e-17	insulin receptor substrate 1%2C transcript variant X4	chico
LOC105840124	-1.80882	1.40466e-13	gene_944	-1.70779	5.25589e-12	protein nervous wreck%2C transcript variant X2	nwk
LOC105838933	1.11182	1.74316e-09	gene_6180	2.76966	1.1866e-18	catalase%2C transcript variant X1	CG9314, Cat
LOC105837708	1.05037	2.24176e-05	gene_3905	2.92976	2.10352e-15	EF-hand domain-containing protein D2 homolog%2C transcript variant X1	Swip-1
LOC105829103	-1.43863	2.06125e-06	gene_10682	-2.11148	1.29633e-11	longitudinals lacking protein%2C isoforms H/M/V%2C transcript variant X2	NA
LOC105836014	1.48753	0.000723463	gene_8378	2.03415	0.0249724	probable salivary secreted peptide	CG34026, CG33998
LOC105833530	-1.70986	1.99645e-13	gene_8399	-1.76152	0.00141248	regulator of G-protein signaling 17%2C transcript variant X4	Dhit
LOC105829207	1.68032	0.000121907	gene_3305	1.76642	1.05496e-05	chitin deacetylase 1%2C transcript variant X2	serp
LOC118648275	-1.0222	1.79297e-11	gene_3168	-2.89714	8.68014e-16	probable G-protein coupled receptor CG31760%2C transcript variant X3	CG31760
LOC105836964	-1.0823	3.99369e-07	gene_6040	-2.72739	3.22563e-08	GTPase-activating Rap/Ran-GAP domain-like protein 3%2C transcript variant X2	NA
LOC105839417	1.682	3.95545e-07	gene_5064	1.74039	3.42836e-05	bifunctional purine biosynthesis protein ATIC	CG11089
LOC105828545	1.25066	1.79271e-05	gene_7686	2.31961	6.67614e-08	GDP-fucose protein O-fucosyltransferase 1	O-fut1
LOC105839343	-1.87818	8.9251e-16	gene_4034	-1.5353	1.16659e-10	putative mediator of RNA polymerase II transcription subunit 26	NA
LOC105830055	-1.04951	9.62874e-11	gene_1377	-2.74265	3.07827e-17	uncharacterized LOC105830055	Actbeta
LOC105836717	1.402	1.38289e-06	gene_15041	2.04561	8.92334e-10	protein twist%2C transcript variant X3	twi
LOC118645209	-1.31458	1.60269e-10	gene_9898	-2.16343	3.96158e-10	uncharacterized LOC118645209	NA
LOC105829494	1.73706	4.0997e-05	gene_11957	1.63542	1.62538e-07	40S ribosomal protein S28	RpS28a
LOC105840776	1.0709	7.3779e-07	gene_4456	2.63892	2.01454e-11	protein singles bar%2C transcript variant X5	sing
LOC105835662	2.43792	0.000175884	gene_696	1.15725	9.23132e-08	sodium/potassium/calcium exchanger 4	zyd
LOC105830937	1.49349	0.000525312	gene_7139	1.88796	0.000527059	endocuticle structural glycoprotein ABD-4	NA
LOC105838731	-1.38238	1.13416e-13	gene_144	-2.02783	9.41854e-07	class E basic helix-loop-helix protein 22%2C transcript variant X2	Oli
LOC105836505	-1.18143	1.72839e-16	gene_8715	-2.37017	3.51682e-19	uncharacterized LOC105836505	CG16779
LOC105831028	1.46998	1.30572e-05	gene_4993	1.89986	9.70713e-08	protein mab-21	mab-21
LOC105831496	-1.35612	3.84159e-06	gene_7614	-2.0054	2.51457e-07	sex determination protein fruitless%2C transcript variant X11	NA
LOC105830858	-1.48544	4.12308e-15	gene_5993	-1.82092	3.67938e-16	kinesin-like protein unc-104%2C transcript variant X8	unc-104
LOC105835086	-1.02481	3.85673e-07	gene_11922	-2.63741	1.11298e-16	uncharacterized LOC105835086%2C transcript variant X2	Hers
LOC105832136	-1.46044	8.17947e-05	gene_8247	-1.84832	7.80776e-11	disheveled-associated activator of morphogenesis 1%2C transcript variant X2	DAAM
LOC105828325	1.39963	1.56417e-07	gene_13279	1.92379	2.79845e-10	rRNA 2'-O-methyltransferase fibrillarin	CG10909
LOC105830753	-2.16505	1.6536e-13	gene_1342	-1.23164	3.13779e-07	serine/threonine-protein kinase BRSK2%2C transcript variant X2	sff
LOC105833358	-1.58535	1.82314e-09	gene_541	-1.68049	3.24505e-09	43 kDa receptor-associated protein of the synapse homolog%2C transcript variant X2	CG1909
LOC105832306	-1.3196	6.2102e-10	gene_12361	-2.01333	6.37443e-18	monocarboxylate transporter 12	Sln
LOC118644185	-1.40388	2.46857e-08	gene_15014	-1.87522	8.99835e-11	uncharacterized LOC118644185%2C transcript variant X2	CG3257
LOC105830998	-1.72553	1.79276e-15	gene_15170	-1.51709	1.49478e-06	uncharacterized LOC105830998%2C transcript variant X2	CG31191
LOC105835511	-2.11573	1.13351e-08	gene_12265	-1.22119	8.2124e-07	glutamate-gated chloride channel%2C transcript variant X7	pHCl-1
LOC105837227	-1.10276	9.67963e-08	gene_9781	-2.33796	2.8173e-07	homeotic protein distal-less%2C transcript variant X5	Dll
LOC105831069	-1.43258	1.58786e-11	gene_15463	-1.79275	9.87308e-12	cubilin%2C transcript variant X1	CG42613
LOC105829752	1.35058	3.88438e-06	gene_631	1.88177	1.38537e-06	pigment-dispersing hormone peptides	Pdf
LOC105838293	-1.24048	1.8817e-10	gene_8198	-2.03031	1.92981e-13	RNA-binding protein Musashi homolog Rbp6%2C transcript variant X3	Rbp6
LOC105832933	1.35124	0.0461145	gene_10750	1.82628	0.0181799	uncharacterized LOC105832933	NA
LOC105838102	-2.36292	1.56727e-13	gene_1670	-1.03552	0.00106873	LIM domain only protein 3%2C transcript variant X1	Bx
LOC105834868	-1.94056	1.00968e-11	gene_3958	-1.25338	0.000690569	neuroglobin	NA
LOC105838154	1.82378	2.49545e-06	gene_740	1.33268	0.00136341	collagen alpha-1(III) chain	NA
LOC105838456	1.2033	4.1186e-09	gene_4427	2.00118	1.62471e-11	cellular tumor antigen p53	p53
LOC105836344	-1.99343	2.85087e-14	gene_12562	-1.20325	3.32495e-07	apical junction component 1 homolog%2C transcript variant X2	CG42748
LOC105837690	-1.51896	9.41779e-17	gene_9034	-1.57886	3.96426e-10	high affinity choline transporter 1	NA
LOC105830044	1.53236	8.17947e-05	gene_11007	1.56006	0.000238288	uncharacterized LOC105830044	NA
LOC105828707	1.2308	4.42431e-07	gene_6823	1.94144	8.39739e-09	protein shifted%2C transcript variant X8	shf
LOC105833892	-1.37813	1.94544e-07	gene_10117	-1.71662	3.55768e-13	nephrin%2C transcript variant X3	NA
LOC105839854	-1.36086	1.0122e-06	gene_12344	-1.71823	1.7015e-10	uncharacterized LOC105839854	ssp6
LOC105834843	1.10116	6.79805e-09	gene_13734	2.11634	1.38643e-15	sphingolipid delta(4)-desaturase DES1	ifc
LOC105831140	-1.3774	1.66315e-13	gene_9401	-1.69175	5.92299e-10	RING finger protein 207%2C transcript variant X2	NA
LOC105835263	-1.24113	7.88314e-06	gene_1691	-1.87613	6.93104e-11	uncharacterized LOC105835263%2C transcript variant X5	CG42340
LOC105837151	1.19542	6.22813e-06	gene_593	1.92402	4.53052e-13	troponin T%2C skeletal muscle%2C transcript variant X7	up
LOC105836973	1.16619	1.38055e-12	gene_4348	1.96979	3.14513e-11	10 kDa heat shock protein%2C mitochondrial	CG11267
LOC105837040	1.25404	1.84043e-08	gene_641	1.82575	1.1456e-11	aurora kinase B%2C transcript variant X1	aurB
LOC105831681	-1.23019	1.1348e-09	gene_13013	-1.85795	1.78915e-10	uncharacterized LOC105831681%2C transcript variant X4	CG32809
LOC105837930	-1.77521	5.20294e-11	gene_9228	-1.28714	1.24397e-08	protein FAM135A%2C transcript variant X3	CG32333
LOC105830540	1.14865	6.25145e-07	gene_8443	1.94932	6.62741e-08	cartilage oligomeric matrix protein	Tsp
LOC105838365	-1.0453	1.08314e-11	gene_3834	-2.13647	3.04845e-12	polycomb group protein Psc	NA
LOC105834117	-1.47461	4.62955e-12	gene_2030	-1.50693	9.21569e-06	synapsin%2C transcript variant X2	Syn
LOC105831903	1.72835	3.85242e-07	gene_1986	1.28329	5.82468e-13	uncharacterized LOC105831903	NA
LOC105839980	1.05727	0.00223388	gene_12956	2.09567	2.53389e-06	fructose-1%2C6-bisphosphatase 1	fbp
LOC105839373	-1.12567	8.14098e-12	gene_7273	-1.91586	1.92244e-10	uncharacterized LOC105839373%2C transcript variant X1	gogo
LOC105839675	-1.01902	9.32361e-11	gene_13519	-2.1137	2.67096e-10	uncharacterized LOC105839675%2C transcript variant X1	Schip1
LOC105839497	-1.29342	2.72424e-05	gene_165	-1.6629	9.78496e-09	acetylcholinesterase%2C transcript variant X2	NA
LOC105840580	1.11312	3.65399e-09	gene_15252	1.93087	1.98069e-11	leucine-rich repeat and coiled-coil domain-containing protein 1%2C transcript variant X1	CG5376
LOC105834909	-2.13044	5.93636e-14	gene_12830	-1.00831	1.41195e-07	calcium-dependent secretion activator%2C transcript variant X2	Cadps
LOC105835403	1.34848	0.000669285	gene_6730	1.58178	1.79308e-08	lysozyme 2	CG6426, CG6435, CG6421
LOC105833193	-1.89847	7.52526e-12	gene_7931	-1.12352	0.000183404	histone-lysine N-methyltransferase%2C H3 lysine-79 specific	CG13251
LOC105828354	-1.40707	1.86001e-13	gene_13226	-1.51187	9.78779e-17	ALK tyrosine kinase receptor%2C transcript variant X1	Alk
LOC105839503	1.41305	1.10187e-10	gene_7134	1.50513	6.29429e-06	SET domain-containing protein SmydA-8	SmydA-5
LOC105834335	-1.42343	1.38078e-14	gene_9506	-1.49196	1.22256e-09	uncharacterized LOC105834335%2C transcript variant X1	CG12502
LOC105835642	-1.71321	2.43701e-17	gene_14282	-1.23839	4.2549e-09	putative thiamine transporter SLC35F3%2C transcript variant X6	CG42322
LOC105833440	-1.7241	4.43748e-11	gene_10291	-1.225	4.8344e-06	locomotion-related protein Hikaru genki	hig
LOC105832023	-1.5849	2.31057e-12	gene_9118	-1.32376	4.69609e-06	Kv channel-interacting protein 1	CG5890
LOC118645056	1.04753	3.17136e-05	gene_14789	1.99896	9.05924e-14	nucleoside diphosphate kinase-like	awd
LOC105838773	-1.95649	1.80654e-13	gene_15045	-1.05537	2.43493e-10	cationic amino acid transporter 2%2C transcript variant X2	CG12531
LOC105828529	1.23286	9.39751e-07	gene_9835	1.67449	0.0324475	retinoid-inducible serine carboxypeptidase%2C transcript variant X1	CG31823, CG32483, hiro
LOC105835848	-1.0826	5.83915e-14	gene_1816	-1.9032	7.94978e-11	glyoxylate reductase/hydroxypyruvate reductase	CG31673, CG31674, CG9331
LOC105830001	-1.62134	6.40764e-09	gene_1916	-1.26788	5.32739e-08	runt-related transcription factor 1%2C transcript variant X5	RunxA
LOC105834839	1.25509	4.56963e-07	gene_13736	1.63497	1.20988e-08	isocitrate dehydrogenase [NAD] subunit gamma%2C mitochondrial	CG5028
LOC105828199	1.0552	0.000325948	gene_3262	1.94343	0.000174956	alpha-tocopherol transfer protein-like%2C transcript variant X1	CG10237
LOC105832968	-1.3212	1.50227e-10	gene_1117	-1.54382	7.16898e-12	dipeptidyl aminopeptidase-like protein 6%2C transcript variant X2	CG11319
LOC105838369	-1.58376	5.245e-18	gene_3872	-1.28154	4.85835e-07	alpha-tubulin N-acetyltransferase	Tat, CG17003
LOC105837888	-1.10004	8.37611e-12	gene_15371	-1.8219	6.13439e-14	stress-activated protein kinase JNK%2C transcript variant X1	bsk
LOC105839074	-1.11122	2.11907e-07	gene_5690	-1.79667	3.25138e-16	sodium channel protein para%2C transcript variant X7	para
LOC105834715	-1.67451	4.00342e-15	gene_9394	-1.19223	7.99528e-06	uncharacterized LOC105834715%2C transcript variant X2	Fie
LOC105834545	1.24461	5.59207e-06	gene_9081	1.60323	0.00012483	cytochrome P450 4g15	Cyp4g1
LOC105839344	-1.27225	2.04446e-06	gene_4035	-1.5624	3.99513e-07	serine-enriched protein%2C transcript variant X2	gprs
LOC105838132	1.29483	2.55881e-08	gene_4469	1.53012	3.59679e-05	dihydrofolate reductase%2C transcript variant X2	Dhfr
LOC105836947	-1.1047	6.49991e-06	gene_11143	-1.78977	2.43493e-10	uncharacterized LOC105836947%2C transcript variant X1	CG31051
LOC105839869	-1.2536	4.10339e-12	gene_623	-1.57603	4.56175e-09	uncharacterized LOC105839869%2C transcript variant X11	CG15894
LOC105839921	1.00177	3.27786e-07	gene_10353	1.95612	3.03574e-10	complement component 1 Q subcomponent-binding protein%2C mitochondrial	P32
LOC105829570	-1.20039	0.00295547	gene_4350	-1.63017	1.95104e-12	uncharacterized LOC105829570	CG2225
LOC105833909	1.33475	8.831e-07	gene_6439	1.45413	1.59151e-09	proton-coupled amino acid transporter-like protein CG1139	CG7888
LOC105836659	1.27606	8.29078e-09	gene_658	1.51948	9.16324e-07	G2/mitotic-specific cyclin-B	CycB
LOC105838413	1.14196	3.01251e-10	gene_7690	1.69655	5.62012e-10	uncharacterized LOC105838413%2C transcript variant X2	CG5854
LOC105836902	-1.25109	8.93306e-09	gene_6060	-1.54588	1.14849e-15	kinesin-like protein KIF3B%2C transcript variant X1	Klp68D
LOC105837627	1.56955	0.00159602	gene_7183	1.22163	0.00109379	uncharacterized LOC105837627%2C transcript variant X2	NA
LOC105837206	-1.12424	2.87814e-14	gene_11879	-1.68935	4.35213e-05	uncharacterized LOC105837206%2C transcript variant X2	Corin
LOC105836054	-1.17795	1.02346e-10	gene_11960	-1.6123	6.40549e-09	excitatory amino acid transporter%2C transcript variant X1	Eaat2
LOC105837252	1.30361	0.00377432	gene_912	1.44817	0.00364128	probable glutathione peroxidase 2%2C transcript variant X1	NA
LOC105830341	1.59281	1.67649e-07	gene_137	1.18129	4.43951e-05	serine/threonine-protein kinase polo%2C transcript variant X2	polo
LOC105834120	1.03257	5.3826e-05	gene_1890	1.81626	7.0701e-10	uncharacterized LOC105834120%2C transcript variant X2	CG12814
LOC105831090	1.40537	6.8018e-09	gene_10164	1.3339	5.106e-11	dipeptidyl peptidase 3%2C transcript variant X1	DppIII
LOC105836020	-1.25467	8.57406e-13	gene_6340	-1.48004	1.42125e-11	uncharacterized LOC105836020	RhoGEF3
LOC105828676	1.32428	6.74761e-08	gene_11731	1.39771	1.01764e-09	cyclin-A2%2C transcript variant X2	CycA
LOC105833024	1.44311	0.00194194	gene_1627	1.26054	0.00122145	transferrin	Tsf1
LOC105835904	-1.76467	4.76363e-14	gene_2406	-1.02889	3.49974e-07	microtubule-associated protein tau%2C transcript variant X2	tau
LOC105833820	-1.36499	4.36174e-12	gene_12041	-1.33013	1.22724e-07	carbonic anhydrase-related protein 10%2C transcript variant X2	CARPA
LOC105831575	-1.0984	2.06385e-09	gene_9141	-1.65118	3.76042e-11	zinc finger protein 37 homolog%2C transcript variant X5	NA
LOC105829385	1.07688	0.000539598	gene_12756	1.66619	1.2608e-05	uncharacterized LOC105829385	NA
LOC105829405	-1.63932	5.21587e-12	gene_4438	-1.0912	4.71149e-07	uncharacterized LOC105829405%2C transcript variant X2	NA
LOC105828528	1.05934	4.60972e-06	gene_9835	1.67449	0.0324475	retinoid-inducible serine carboxypeptidase	CG31823, CG32483, hiro
LOC105834417	-1.26214	3.19831e-09	gene_7033	-1.39807	3.76989e-08	beta-1%2C4-glucuronyltransferase 1%2C transcript variant X2	NA
LOC105835820	-1.70575	1.41951e-17	gene_7987	-1.029	5.14945e-07	uncharacterized LOC105835820%2C transcript variant X5	NA
LOC105839511	-1.28987	2.61566e-08	gene_954	-1.35836	4.34946e-09	inactive rhomboid protein 1%2C transcript variant X3	rho-5
LOC105833842	-1.40022	0.0012274	gene_8800	-1.24965	0.000566601	uncharacterized LOC105833842%2C transcript variant X3	NA
LOC105840350	1.72408	2.42382e-07	gene_3534	1.0147	6.93157e-07	aurora kinase C	aurA
LOC105828589	-1.12516	2.32908e-07	gene_13170	-1.55453	5.79902e-08	uncharacterized LOC105828589%2C transcript variant X3	CG5921
LOC105836815	-1.26613	8.77637e-17	gene_6822	-1.358	1.1007e-11	DNA-binding protein P3A2%2C transcript variant X6	ewg
LOC105832148	-1.0757	5.72827e-13	gene_10964	-1.59702	1.70153e-13	phosphatase and actin regulator 4%2C transcript variant X5	CG32264
LOC105831226	-1.21811	5.22757e-08	gene_5622	-1.39022	4.09027e-11	hemicentin-2%2C transcript variant X1	NA
LOC105837291	-1.58682	3.55851e-15	gene_4886	-1.06241	0.000221281	zwei Ig domain protein zig-8%2C transcript variant X2	dpr12
LOC105835389	-1.54586	3.32438e-15	gene_8484	-1.08706	0.000496368	soma ferritin%2C transcript variant X1	Fer3HCH
LOC105837765	-1.55577	9.40716e-08	gene_309	-1.07457	6.3428e-06	hepatocyte nuclear factor 6%2C transcript variant X1	onecut
LOC105828349	-1.38887	4.32349e-11	gene_6786	-1.19658	0.00183446	uncharacterized LOC105828349%2C transcript variant X4	jus
LOC105830176	1.28897	7.3779e-07	gene_12664	1.28328	1.38918e-07	adenosylhomocysteinase	Ahcy
LOC105831539	-1.07602	5.70002e-05	gene_10699	-1.53563	9.47432e-05	dachshund homolog 2%2C transcript variant X8	dac
LOC105833841	1.19701	0.000253615	gene_8801	1.37483	0.0023524	uncharacterized LOC105833841	NA
LOC105837979	-1.62184	7.38292e-08	gene_4847	-1.01146	8.85273e-05	uncharacterized LOC105837979	igl
LOC105838024	1.18661	0.0384061	gene_10491	1.3486	4.61434e-10	putative mediator of RNA polymerase II transcription subunit 12%2C transcript variant X2	NA
LOC105837933	-1.57769	1.00558e-10	gene_8935	-1.00897	9.52707e-07	sodium/calcium exchanger 2%2C transcript variant X1	Calx
LOC118644033	1.42783	9.12222e-06	gene_3755	1.11411	1.47463e-07	pyruvate carboxylase%2C mitochondrial-like	PCB
LOC118644029	-1.33029	1.2967e-14	gene_8958	-1.19184	2.96835e-05	vesicular acetylcholine transporter	VAChT
LOC105834874	-1.24627	1.67297e-13	gene_3145	-1.26419	5.18073e-07	voltage-dependent calcium channel subunit alpha-2/delta-3%2C transcript variant X1	stj
LOC105837847	-1.31989	4.08248e-13	gene_10141	-1.18543	0.00116891	uncharacterized LOC105837847%2C transcript variant X1	NA
LOC105840234	1.03739	7.98745e-09	gene_3699	1.50484	5.55579e-09	protein l(2)37Cc	l_2_37Cc
LOC105840588	-1.25884	6.90215e-12	gene_5684	-1.23068	1.13967e-08	protein disabled%2C transcript variant X1	Dab
LOC105839934	-1.25098	5.77228e-15	gene_3987	-1.2326	1.655e-05	JNK-interacting protein 1%2C transcript variant X3	Aplip1
LOC118644084	1.35464	0.00150075	gene_4174	1.13695	2.48213e-10	xyloside xylosyltransferase 1-like	Xxylt
LOC105830881	-1.19175	0.000141073	gene_606	-1.28035	7.81806e-10	uncharacterized LOC105830881	kmr
LOC105834687	1.08291	0.000453973	gene_9621	1.40808	1.86375e-06	frizzled-4%2C transcript variant X1	fz4
LOC105838638	-1.36266	3.47828e-08	gene_14716	-1.1133	1.29147e-05	uncharacterized LOC105838638	7B2
LOC105831032	-1.39991	1.43365e-10	gene_4989	-1.08295	2.7578e-06	guanylate cyclase soluble subunit beta-1	Gycbeta100B
LOC105837631	1.31095	6.56395e-06	gene_7568	1.14627	5.04985e-05	4-coumarate--CoA ligase 1%2C transcript variant X2	CG6178
LOC105831894	-1.30628	1.69708e-09	gene_8959	-1.14685	1.17345e-05	choline O-acetyltransferase	ChAT
LOC105837949	-1.28223	1.67103e-05	gene_2641	-1.16482	9.27493e-07	MICAL-like protein 1%2C transcript variant X2	MICAL-like
LOC105837985	-1.4786	9.41779e-17	gene_668	-1.00744	4.26912e-08	protein stoned-B	stnB
LOC105837409	1.13005	4.45865e-07	gene_14358	1.31468	2.34988e-09	nucleoporin NDC1%2C transcript variant X2	Ndc1
LOC105831160	1.17719	2.41353e-05	gene_10258	1.23151	1.70411e-08	DNA replication licensing factor Mcm3	Mcm3
LOC118646761	-1.32808	1.71322e-12	gene_5055	-1.09148	0.00429009	uncharacterized LOC118646761	NA
LOC105836053	1.22828	1.78237e-06	gene_11959	1.17912	2.49166e-05	deoxynucleoside kinase	dnk
LOC105833428	1.02567	0.000408289	gene_12826	1.40986	3.73112e-07	ribonuclease H2 subunit A	CG13690
LOC114253713	1.24666	0.00254019	gene_1486	1.15404	0.000656379	uncharacterized LOC114253713	CG3301, CG9360, CG10962, antdh, CG40485, CG40486, CG9150, CG8757
LOC105838211	-1.02381	2.03102e-09	gene_8608	-1.39975	1.2769e-10	oxysterol-binding protein-related protein 2	CG3860
LOC105837883	1.04828	8.78088e-08	gene_9059	1.36189	1.78965e-06	MAM and LDL-receptor class A domain-containing protein 2%2C transcript variant X1	Sr-CI, Sr-CII, Sr-CIII, Sr-CIV
LOC105839535	-1.2674	3.31134e-13	gene_7395	-1.1259	8.3121e-08	neuroligin-1	Nlg2
LOC105834755	-1.06999	4.70724e-10	gene_8756	-1.30752	0.00096284	GSK-3-binding protein	NA
LOC105839953	-1.24839	1.34535e-11	gene_11584	-1.11796	2.0785e-11	insulin receptor%2C transcript variant X1	CG10702
LOC118646185	-1.01027	2.00422e-06	gene_4606	-1.37106	4.48002e-08	uncharacterized LOC118646185	NA
LOC105838746	-1.00062	9.84827e-08	gene_4906	-1.38307	6.44305e-08	electroneutral sodium bicarbonate exchanger 1%2C transcript variant X12	Ndae1
LOC105837011	1.0387	3.57473e-05	gene_11910	1.32574	0.00124992	persulfide dioxygenase ETHE1%2C mitochondrial%2C transcript variant X1	CG30022
LOC105837326	-1.25513	2.45277e-06	gene_11480	-1.08781	0.00107677	uncharacterized LOC105837326%2C transcript variant X1	CG3955
LOC105837176	-1.24776	0.00272171	gene_11583	-1.09384	2.94032e-07	PI-PLC X domain-containing protein 1%2C transcript variant X3	PLCXD
LOC105829070	1.23811	0.000784624	gene_7178	1.10127	0.00734102	uncharacterized LOC105829070	CG31086
LOC105832767	-1.16788	0.000535373	gene_1096	-1.14639	0.000303985	proton channel OtopLc	NA
LOC105839918	-1.05528	1.51727e-05	gene_10352	-1.25861	3.93666e-09	synaptosomal-associated protein 25%2C transcript variant X2	Snap24, Snap25
LOC105829205	1.1789	4.39465e-09	gene_12170	1.12272	0.0123745	kynurenine 3-monooxygenase%2C transcript variant X1	cn
LOC105837286	1.27652	0.0252515	gene_9906	1.02033	0.0292145	C-type lectin 37Db%2C transcript variant X7	tfc
LOC105831058	1.09704	2.39454e-07	gene_4736	1.15626	0.000705507	delta-1-pyrroline-5-carboxylate synthase%2C transcript variant X1	CG7470
LOC105839929	-1.12537	3.58482e-11	gene_8635	-1.12242	9.52449e-06	synaptotagmin-14%2C transcript variant X3	Syt14
LOC105838330	1.0075	0.00892568	gene_13044	1.25093	0.00524614	monocarboxylate transporter 4%2C transcript variant X2	hrm
LOC105835451	-1.09449	1.65504e-14	gene_9424	-1.14553	0.000275593	endothelin-converting enzyme homolog%2C transcript variant X1	Nep3
LOC105834226	1.21118	4.05686e-06	gene_12205	1.02537	6.5454e-07	DNA replication licensing factor MCM4	dpa
LOC105836797	1.02077	0.000157612	gene_12931	1.21264	4.43207e-06	acyl-CoA synthetase short-chain family member 3%2C mitochondrial%2C transcript variant X2	CG6432
LOC105831412	-1.18377	0.00111113	gene_13880	-1.01097	1.10568e-08	sodium-independent sulfate anion transporter%2C transcript variant X7	CG6928
LOC105835685	-1.17158	2.16806e-10	gene_275	-1.01936	7.06679e-05	small conductance calcium-activated potassium channel protein%2C transcript variant X5	SK
LOC105827880	1.14549	3.99413e-10	gene_680	1.0277	5.35731e-07	ribonucleoside-diphosphate reductase large subunit%2C transcript variant X1	RnrL
LOC105840140	1.00049	0.00174316	gene_10357	1.15674	0.00150772	uncharacterized LOC105840140	t
LOC105838519	-1.06603	1.37919e-13	gene_5178	-1.06201	1.21978e-07	uncharacterized LOC105838519	NA
LOC105829762	1.02969	0.00246668	gene_423	1.04549	0.000396939	probable chitinase 10	Cht10
Late pupae: conserved caste differentially expressed genes in M. pharaonis and A. echinatior.
LOC105833997	10.1327	2.35079e-40	gene_2834	10.0194	4.82747e-29	tropomyosin-2%2C transcript variant X1	Tm2
LOC105833863	7.6669	4.80197e-37	gene_8805	10.6366	2.81592e-28	skin secretory protein xP2	NA
LOC114255695	8.3158	3.55846e-30	gene_2925	8.56439	1.00727e-21	proline-rich extensin-like protein EPR1	NA
LOC105837730	7.95893	2.46018e-17	gene_11238	5.14951	3.8746e-05	uncharacterized LOC105837730	NA
LOC105833150	6.49861	8.02295e-27	gene_8933	4.81528	1.00516e-11	collagen alpha-5(IV) chain	frm
LOC105840713	6.44224	4.46949e-30	gene_10550	3.20875	2.2417e-05	uncharacterized LOC105840713	Kaz1-ORFB
LOC105834903	4.34856	3.09473e-20	gene_10983	4.65753	1.85297e-11	uncharacterized LOC105834903	NA
LOC105839887	3.56548	1.34634e-16	gene_3866	5.00071	1.12368e-05	uncharacterized LOC105839887%2C transcript variant X1	NA
LOC105837661	4.338	5.76182e-17	gene_11249	3.46688	0.000328279	pupal cuticle protein 20%2C transcript variant X2	NA
LOC105838647	-3.98895	3.01943e-20	gene_9783	-3.76208	6.06044e-09	SIFamide-related peptide%2C transcript variant X1	SIFa
LOC105838987	5.27754	1.50229e-23	gene_256	2.80179	8.47222e-11	mucin-19	NA
LOC105829082	-3.39355	1.73735e-29	gene_6797	-4.21621	7.73197e-10	1-phosphatidylinositol 4%2C5-bisphosphate phosphodiesterase epsilon-1%2C transcript variant X1	NA
LOC105828852	2.96226	3.34832e-20	gene_3869	4.42208	3.74797e-19	SET and MYND domain-containing protein 4%2C transcript variant X2	NA
LOC105836204	6.71489	2.23992e-31	gene_2032	1.9482	3.3089e-05	troponin C%2C isoallergen Bla g 6.0101	TpnC41C
LOC105829939	-2.5403	7.38808e-22	gene_6466	-4.93374	1.34287e-08	pollen-specific leucine-rich repeat extensin-like protein 1	NA
LOC105835740	3.31066	1.08909e-17	gene_14141	3.70757	6.49801e-08	actin%2C muscle	Act88F, Act57B, Act87E
LOC105832669	-2.77889	2.7909e-22	gene_4031	-4.25447	7.34395e-07	uncharacterized LOC105832669	NA
LOC105830034	-2.67333	9.62895e-24	gene_12960	-4.33934	9.95788e-10	muscarinic acetylcholine receptor DM1%2C transcript variant X2	mAChR-A
LOC105833824	3.40916	2.04768e-18	gene_10588	3.13701	2.07457e-05	uncharacterized LOC105833824	CG15617, CG42319, Zasp67
LOC105836054	-2.31616	3.25732e-15	gene_11960	-4.0879	5.25941e-09	excitatory amino acid transporter%2C transcript variant X1	Eaat2
LOC105839073	-2.39808	1.47024e-12	gene_5691	-3.92536	7.13731e-08	uncharacterized protein DDB_G0271670	NA
LOC105833358	-2.36303	1.14286e-21	gene_541	-3.8479	1.48328e-09	43 kDa receptor-associated protein of the synapse homolog%2C transcript variant X2	CG1909
LOC105831878	-2.18941	7.40406e-18	gene_8610	-4.12698	6.22122e-09	adenylyl cyclase 78C%2C transcript variant X1	Ac78C
LOC105832775	-2.66049	4.0582e-20	gene_13835	-3.38397	1.04444e-05	complexin%2C transcript variant X2	cpx
LOC105835220	-2.17719	2.49371e-18	gene_7144	-4.13051	1.93435e-10	neuronal acetylcholine receptor subunit alpha-7%2C transcript variant X2	nAChRalpha6
LOC105833526	2.24545	8.94885e-23	gene_8182	3.98134	1.03515e-13	protein vestigial%2C transcript variant X2	vg
LOC105837979	-2.95042	1.04734e-24	gene_4847	-3.01129	1.53393e-06	uncharacterized LOC105837979	igl
LOC105831991	2.04125	1.74042e-20	gene_7146	4.29313	4.92222e-14	armadillo repeat-containing protein 6 homolog	CG5721
LOC105835213	-2.05591	4.02326e-18	gene_11076	-4.07681	2.02538e-10	protein unc-79 homolog%2C transcript variant X4	unc79
LOC114254878	-2.86118	8.11044e-17	gene_10317	-2.91223	6.67332e-07	uncharacterized LOC114254878	NA
LOC105836926	-2.25669	5.84207e-20	gene_9988	-3.69057	1.57993e-09	basement membrane-specific heparan sulfate proteoglycan core protein%2C transcript variant X3	dpr7
LOC105837332	-2.7191	2.49692e-23	gene_2827	-3.04995	1.5758e-08	ras-specific guanine nucleotide-releasing factor 2%2C transcript variant X3	NA
LOC118645095	3.40371	4.86756e-08	gene_9973	2.43223	0.0316599	trypsin-1-like	CG7142, Phae2, Phae1, CG11911, CG11912
LOC105834813	-2.63063	6.70121e-22	gene_11625	-3.12422	7.13731e-08	regulating synaptic membrane exocytosis protein 2%2C transcript variant X1	Rim
LOC118646539	-1.84764	2.95941e-07	gene_5045	-4.4092	7.88916e-10	uncharacterized LOC118646539	NA
LOC105835806	-1.89006	9.87495e-22	gene_7990	-4.15795	5.18654e-10	disintegrin and metalloproteinase domain-containing protein 11%2C transcript variant X15	mmd
LOC105832719	-2.54611	8.31248e-21	gene_9934	-3.08435	3.12641e-07	anoctamin-8%2C transcript variant X3	CG15270
LOC105839323	-2.24019	9.4063e-21	gene_3981	-3.49386	9.07288e-09	gamma-aminobutyric acid receptor subunit beta%2C transcript variant X4	Rdl
LOC105837944	-1.96159	7.26555e-16	gene_1391	-3.97679	1.75128e-09	uncharacterized LOC105837944%2C transcript variant X6	NA
LOC105829940	-2.54586	1.94815e-13	gene_6467	-3.03969	3.19354e-06	cyclin-dependent kinase 5 activator 1	Cdk5alpha
LOC105837530	-2.56364	5.97369e-22	gene_7606	-2.99262	4.70521e-07	protein still life%2C isoform SIF type 1%2C transcript variant X12	sif
LOC105837479	-1.90233	2.55037e-18	gene_11213	-3.94888	5.12928e-10	uncharacterized LOC105837479%2C transcript variant X6	NA
LOC105832392	-1.80954	2.41282e-17	gene_4440	-4.14647	4.91403e-14	broad-complex core protein%2C transcript variant X21	br
LOC118648275	-2.2686	7.55018e-29	gene_3168	-3.28493	8.47687e-09	probable G-protein coupled receptor CG31760%2C transcript variant X3	CG31760
LOC105840398	2.63643	1.23432e-09	gene_8889	2.82069	2.6303e-08	uncharacterized LOC105840398	spz
LOC105838856	-2.46912	1.91767e-12	gene_10941	-3.01142	0.000276355	pheromone-binding protein-related protein 6	NA
LOC105832126	-2.00703	1.07378e-23	gene_9115	-3.6716	4.0167e-09	proline-rich protein 36%2C transcript variant X3	CG42726, scrt
LOC105837335	-2.179	2.02616e-15	gene_10472	-3.37713	1.14846e-07	uncharacterized LOC105837335	CG40498
LOC105829177	-2.67219	5.63647e-20	gene_9739	-2.74492	2.22264e-08	uncharacterized LOC105829177	Hasp
LOC105835641	-1.76255	8.13978e-16	gene_1832	-4.13403	1.69265e-09	acetylcholine receptor subunit alpha-like%2C transcript variant X2	nAChRalpha4
LOC118646761	-2.19083	1.14186e-22	gene_5055	-3.32076	2.99552e-09	uncharacterized LOC118646761	NA
LOC105839499	2.23948	1.75853e-06	gene_334	3.22559	7.52998e-05	uncharacterized LOC105839499	NA
LOC118648799	-2.17912	1.33228e-15	gene_3168	-3.28493	8.47687e-09	probable G-protein coupled receptor CG31760%2C transcript variant X3	CG31760
LOC105837836	-2.01248	8.27569e-22	gene_1003	-3.52682	1.82806e-10	potassium voltage-gated channel protein Shab%2C transcript variant X3	Shab
LOC105834578	-2.15944	5.29401e-21	gene_3168	-3.28493	8.47687e-09	probable G-protein coupled receptor CG31760%2C transcript variant X11	CG31760
LOC105830311	3.34048	6.40985e-25	gene_9075	2.1124	6.99159e-05	waprin-Phi1%2C transcript variant X1	NA
LOC105837076	-2.11994	2.68007e-22	gene_9530	-3.32243	3.41684e-08	guanine nucleotide-binding protein subunit gamma-e	Ggamma30A
LOC105833958	-2.1344	3.51061e-29	gene_6594	-3.28341	3.41983e-13	paired box protein Pax-6%2C transcript variant X2	NA
LOC105840124	-2.37011	1.52366e-22	gene_944	-2.947	9.39517e-09	protein nervous wreck%2C transcript variant X2	nwk
LOC105837456	-2.39812	2.7909e-22	gene_6753	-2.87546	4.85912e-05	sodium/potassium-transporting ATPase subunit beta-2	nrv3
LOC105839137	-2.10891	7.11714e-24	gene_494	-3.24991	1.44732e-07	voltage-gated potassium channel subunit beta-2%2C transcript variant X2	Hk
LOC105836990	-2.09046	1.12739e-16	gene_7459	-3.26159	2.10484e-08	protein quiver%2C transcript variant X2	qvr
LOC105831002	-2.37618	2.08307e-19	gene_15176	-2.84476	1.69809e-07	Kv channel-interacting protein 2%2C transcript variant X4	NA
LOC105829095	-2.38291	1.79567e-21	gene_13722	-2.8354	2.66892e-07	cubilin%2C transcript variant X1	CG34370
LOC118644733	-2.33593	7.47096e-16	gene_670	-2.88323	2.30852e-07	uncharacterized LOC118644733	NA
LOC105832020	-2.43912	1.08528e-24	gene_14176	-2.74475	5.18801e-08	diacylglycerol kinase theta%2C transcript variant X10	CG31140
LOC105837925	-1.88183	1.80761e-21	gene_11108	-3.5125	1.90716e-09	uncharacterized LOC105837925	Mid1
LOC105837526	-2.22476	1.0457e-16	gene_204	-2.96623	5.1181e-06	uncharacterized LOC105837526	CG32206
LOC105829993	-2.14245	3.20392e-16	gene_2698	-3.05795	2.47249e-07	peroxidasin homolog	dpr6
LOC105839343	-2.38307	8.74508e-13	gene_4034	-2.73093	5.59979e-08	putative mediator of RNA polymerase II transcription subunit 26	NA
LOC105832193	-1.75901	2.25098e-20	gene_9890	-3.68804	7.7757e-10	clock-controlled protein 8%2C transcript variant X2	CG42784
LOC105833988	-2.1002	1.6128e-10	gene_3299	-3.08193	0.00010646	immunoglobulin domain-containing protein oig-4	nkt
LOC105832970	-2.05774	7.53439e-19	gene_8248	-3.14499	9.95788e-10	centrosomal protein of 164 kDa%2C transcript variant X1	CG9170
LOC105836330	-2.33589	2.87827e-20	gene_14717	-2.74602	7.08536e-07	synaptotagmin 1%2C transcript variant X1	Syt1
LOC105830662	-2.02133	1.09987e-22	gene_14868	-3.16413	1.87941e-10	gamma-aminobutyric acid type B receptor subunit 2	GABA-B-R2
LOC105840129	-2.07588	4.42906e-14	gene_13071	-3.07091	1.99892e-08	uncharacterized LOC105840129%2C transcript variant X1	St3
LOC105830610	-2.22307	3.95206e-28	gene_5887	-2.85212	4.74133e-07	leucine-rich repeat%2C immunoglobulin-like domain and transmembrane domain-containing protein 2	kek1
LOC105831357	-2.2834	8.2431e-22	gene_5112	-2.77564	0.000853803	uncharacterized LOC105831357%2C transcript variant X2	CG12994, CG17193
LOC105838187	-2.21106	3.62383e-27	gene_4167	-2.86562	9.00115e-09	voltage-dependent calcium channel subunit alpha-2/delta-4%2C transcript variant X1	CG4587
LOC105836320	-2.4299	1.48725e-21	gene_1869	-2.60309	2.0805e-07	neuronal acetylcholine receptor subunit alpha-7%2C transcript variant X1	nAChRalpha7, nAChRalpha5
LOC105832243	-2.27102	8.74363e-13	gene_1462	-2.77564	2.84098e-06	uncharacterized LOC105832243%2C transcript variant X5	Rgk1
LOC105834122	-2.12389	9.65301e-18	gene_5046	-2.95541	1.59332e-11	homeobox protein prospero%2C transcript variant X2	pros
LOC105837217	-1.89895	1.46993e-16	gene_10661	-3.2904	2.11112e-06	uncharacterized LOC105837217%2C transcript variant X3	NA
LOC105837552	3.56785	1.06903e-30	gene_10787	1.73593	2.47628e-05	ribonuclease H%2C transcript variant X1	NA
LOC105829980	-1.56918	3.43033e-10	gene_7195	-3.94611	7.16269e-12	carbonic anhydrase-related protein 10%2C transcript variant X1	CARPB
LOC105829883	2.69491	2.0421e-18	gene_8980	2.29612	6.53864e-07	uncharacterized LOC105829883	CG31997
LOC105832618	1.99934	5.45734e-06	gene_3893	3.04386	0.000726329	zinc carboxypeptidase	CG43235, CG14820, CG18585, CG7025, CG17633, CG4017
LOC105840044	-2.44745	5.47498e-21	gene_11856	-2.47747	1.27113e-06	regulating synaptic membrane exocytosis protein 2%2C transcript variant X2	Fife
LOC105830192	-1.66629	3.25519e-13	gene_15062	-3.61845	0.00147485	skin secretory protein xP2	NA
LOC105830790	-1.93321	3.33887e-24	gene_10957	-3.09836	6.41073e-11	glucose transporter type 1%2C transcript variant X6	Glut1
LOC105836368	-1.78922	2.59321e-19	gene_5729	-3.32216	2.22605e-09	uncharacterized LOC105836368%2C transcript variant X3	CG9919
LOC105831539	-2.39435	1.26131e-23	gene_10699	-2.47543	4.20951e-11	dachshund homolog 2%2C transcript variant X8	dac
LOC105835809	-2.48022	1.42208e-19	gene_7991	-2.38795	8.56002e-06	uncharacterized LOC105835809%2C transcript variant X1	Drep2
LOC105833774	-1.82475	4.74169e-20	gene_9377	-3.22211	1.00841e-09	voltage-dependent T-type calcium channel subunit alpha-1G	Ca-alpha1T
LOC105829354	-2.26951	1.98122e-18	gene_5091	-2.58037	4.93521e-05	uncharacterized LOC105829354%2C transcript variant X1	CG14321
LOC105833651	-2.16326	3.47536e-20	gene_8906	-2.70636	1.76588e-07	neuroligin-4%2C Y-linked%2C transcript variant X2	Nlg4
LOC105838731	-1.96045	1.92709e-27	gene_144	-2.97428	2.90269e-09	class E basic helix-loop-helix protein 22%2C transcript variant X2	Oli
LOC105827925	2.3977	1.05811e-14	gene_12422	2.42745	1.57879e-05	hemocyte protein-glutamine gamma-glutamyltransferase	NA
LOC105831134	-2.1283	3.94958e-22	gene_12698	-2.71054	1.21445e-06	glutamate-gated chloride channel%2C transcript variant X3	GluClalpha
LOC105832480	-1.962	1.76044e-23	gene_7122	-2.92524	6.43811e-08	uncharacterized LOC105832480%2C transcript variant X2	Syt12
LOC105836300	2.26584	0.0477305	gene_9662	2.53246	0.0419321	translation initiation factor IF-2%2C transcript variant X2	CG12164
LOC105827806	-2.28462	4.79385e-25	gene_10216	-2.50829	4.43718e-06	RE1-silencing transcription factor B%2C transcript variant X3	NA
LOC105834854	-1.97898	1.27904e-12	gene_8477	-2.89312	0.000210084	proton channel OtopLc%2C transcript variant X8	OtopLa
LOC105834274	-1.98698	1.16813e-21	gene_691	-2.85456	1.12767e-06	proteoglycan 4%2C transcript variant X15	CG17816
LOC105839793	-2.1859	5.10748e-17	gene_4866	-2.58349	2.42819e-06	ELAV-like protein 3%2C transcript variant X15	elav, fne, Rbp9
LOC105836072	1.76658	3.24246e-15	gene_10740	3.19666	5.49801e-11	golgin subfamily A member 6-like protein 22%2C transcript variant X2	NA
LOC105834520	-2.12445	5.73923e-25	gene_1579	-2.65766	3.69057e-09	nucleolysin TIAR%2C transcript variant X7	trv, CG34354
LOC105838564	1.35967	1.59262e-06	gene_9872	4.14424	1.00815e-08	fibrillin-2	NimC2, eater
LOC105835511	-2.03327	7.00751e-21	gene_12265	-2.77026	1.05714e-08	glutamate-gated chloride channel%2C transcript variant X7	pHCl-1
LOC105838792	-2.13898	6.33893e-16	gene_1311	-2.63254	2.47867e-09	dipeptidase 1%2C transcript variant X2	CG6154
LOC105834162	-2.04153	8.99127e-17	gene_3810	-2.75391	5.4664e-06	SPEG neighbor protein	dpr21
LOC105839127	-1.765	1.32638e-14	gene_1794	-3.17702	2.0636e-09	trithorax group protein osa	enc
LOC105829405	-2.44179	3.40653e-18	gene_4438	-2.29446	1.03152e-05	uncharacterized LOC105829405%2C transcript variant X2	NA
LOC105839074	-1.8676	3.02926e-19	gene_5690	-2.98718	8.85837e-10	sodium channel protein para%2C transcript variant X7	para
LOC105831069	-2.06468	6.34237e-20	gene_15463	-2.69623	3.59138e-09	cubilin%2C transcript variant X1	CG42613
LOC105832968	-2.15066	2.56034e-19	gene_1117	-2.58334	7.38746e-08	dipeptidyl aminopeptidase-like protein 6%2C transcript variant X2	CG11319
LOC105831718	-1.51092	8.16953e-12	gene_11303	-3.6768	5.02458e-08	acetylcholine receptor subunit alpha-like 1%2C transcript variant X3	nAChRalpha1
LOC105836520	-1.89959	1.82672e-22	gene_12679	-2.87623	6.78703e-07	myosuppressin	Ms
LOC105837333	-2.29678	4.87948e-23	gene_2605	-2.37091	8.82083e-07	T-lymphocyte activation antigen CD86%2C transcript variant X2	dpr4
LOC105836921	-1.54035	3.02387e-12	gene_13409	-3.53356	3.06204e-10	Down syndrome cell adhesion molecule-like protein Dscam2%2C transcript variant X5	NA
LOC105836219	-1.86622	6.21318e-18	gene_12121	-2.9154	6.76989e-10	protein turtle%2C transcript variant X7	tutl
LOC105834595	-2.18157	1.19882e-16	gene_15029	-2.48521	6.30705e-07	major facilitator superfamily domain-containing protein 6%2C transcript variant X3	jef
LOC105831332	-1.31591	4.37466e-12	gene_2409	-4.1156	1.84868e-09	collagen alpha chain CG42342%2C transcript variant X5	CG42342
LOC105834715	-2.43873	1.54503e-22	gene_9394	-2.20042	9.91313e-06	uncharacterized LOC105834715%2C transcript variant X2	Fie
LOC105838013	1.53041	0.000749047	gene_10490	3.49579	3.02014e-08	uncharacterized LOC105838013	Cpr97Ea
LOC105840058	-2.50759	4.33768e-15	gene_15014	-2.11991	6.50446e-07	uncharacterized LOC105840058%2C transcript variant X2	CG3257
LOC105834868	-2.05209	6.06063e-32	gene_3958	-2.58927	5.73888e-09	neuroglobin	NA
LOC105835899	-2.07205	7.49952e-20	gene_2403	-2.56093	7.02331e-07	CUGBP Elav-like family member 4%2C transcript variant X6	bru3
LOC118646064	1.9427	2.78832e-15	gene_2854	2.73107	9.91313e-06	uncharacterized LOC118646064	NA
LOC118644727	1.76618	2.90365e-06	gene_9052	3.00145	2.08552e-10	uncharacterized LOC118644727	NA
LOC105832617	-2.4211	1.13375e-14	gene_6617	-2.1621	6.10098e-05	G-protein coupled receptor 52%2C transcript variant X3	DopEcR
LOC105830294	-1.78896	7.85244e-14	gene_8737	-2.92527	5.91161e-10	uncharacterized LOC105830294	CG30053
LOC105833436	-2.36077	1.2453e-20	gene_10286	-2.21489	9.53396e-05	diuretic hormone class 2	Dh31
LOC118644278	2.34855	0.0151318	gene_5989	2.19362	0.0462648	chymotrypsin-1-like	NA
LOC105833943	-2.14503	5.4314e-21	gene_141	-2.39018	1.00815e-08	whirlin%2C transcript variant X4	dysc
LOC105832394	-2.34315	3.90456e-21	gene_4441	-2.18457	0.00026012	neo-calmodulin%2C transcript variant X6	azot
LOC105830858	-1.99738	2.02948e-18	gene_5993	-2.54506	1.52744e-07	kinesin-like protein unc-104%2C transcript variant X8	unc-104
LOC105837291	-2.25435	7.88597e-24	gene_4886	-2.2472	2.91609e-06	zwei Ig domain protein zig-8%2C transcript variant X2	dpr12
LOC105830233	2.04469	0.00608933	gene_8776	2.46231	0.000233859	uncharacterized LOC105830233%2C transcript variant X1	CG7330
LOC105832863	-2.00869	7.73378e-19	gene_10811	-2.50098	3.53638e-05	uncharacterized LOC105832863	NA
LOC105836624	-2.13057	5.37631e-21	gene_11053	-2.34852	9.23774e-06	leucine-rich repeat and immunoglobulin-like domain-containing nogo receptor-interacting protein 1%2C transcript variant X1	CG1504
LOC114254395	-1.19358	5.06276e-10	gene_11109	-4.18938	1.03393e-08	uncharacterized LOC114254395%2C transcript variant X2	NA
LOC118644185	-2.34942	1.62397e-20	gene_15014	-2.11991	6.50446e-07	uncharacterized LOC118644185%2C transcript variant X2	CG3257
LOC105839922	-2.96172	5.05944e-22	gene_1545	-1.68012	0.00033679	dopamine receptor 1%2C transcript variant X1	Dop1R1
LOC105839468	-1.79857	1.18703e-18	gene_7266	-2.76649	7.45347e-05	ELKS/Rab6-interacting/CAST family member 1%2C transcript variant X7	brp
LOC105837733	1.75184	2.97887e-15	gene_11237	2.82719	7.74856e-05	circadian clock-controlled protein daywake	NA
LOC105831727	-2.25171	1.77825e-19	gene_5416	-2.19893	0.000762887	ras-related protein Rab-3%2C transcript variant X3	Rab3
LOC105834429	-2.25949	6.67623e-24	gene_7434	-2.19014	2.47045e-08	photoreceptor-specific nuclear receptor%2C transcript variant X2	Hr51
LOC118648341	-1.90376	5.76182e-17	gene_2474	-2.54177	4.91114e-05	calcium/calmodulin-dependent 3'%2C5'-cyclic nucleotide phosphodiesterase 1-like	Pde1c
LOC105828349	-2.2783	2.97891e-22	gene_6786	-2.11199	0.00127403	uncharacterized LOC105828349%2C transcript variant X4	jus
LOC118647768	-1.63928	1.0165e-17	gene_8737	-2.92527	5.91161e-10	uncharacterized LOC118647768	CG30053
LOC105828782	3.44565	6.32194e-25	gene_13586	1.3872	0.000631322	microtubule-associated protein futsch	CG30069
LOC105834267	-1.69513	2.49275e-19	gene_1635	-2.80747	6.5251e-10	microtubule-associated protein futsch%2C transcript variant X3	futsch
LOC105838359	-1.99807	1.80761e-21	gene_10240	-2.38069	3.34003e-05	potassium voltage-gated channel protein Shaker%2C transcript variant X7	Sh
LOC105839934	-1.98368	9.683e-24	gene_3987	-2.38907	2.87306e-07	JNK-interacting protein 1%2C transcript variant X3	Aplip1
LOC105830978	-2.141	5.62819e-13	gene_1835	-2.21146	0.00993159	aminopeptidase N	CG40470
LOC105834117	-1.99342	2.47139e-16	gene_2030	-2.35476	7.32518e-05	synapsin%2C transcript variant X2	Syn
LOC105836996	-1.94951	2.6937e-27	gene_1633	-2.40171	9.37648e-06	lymphocyte antigen 6D	CG8861
LOC118644109	-2.04906	5.02843e-16	gene_9787	-2.26716	0.000181769	nuclear receptor coactivator 5-like%2C transcript variant X1	NA
LOC105834335	-2.01234	9.35561e-30	gene_9506	-2.27979	2.26042e-07	uncharacterized LOC105834335%2C transcript variant X1	CG12502
LOC105835497	1.38657	1.3507e-09	gene_13507	3.30377	1.81848e-07	phenoloxidase 1	PPO3, PPO2, PPO1
LOC105832174	1.89865	7.92627e-11	gene_8415	2.41179	2.85968e-05	myogenesis-regulating glycosidase	tobi
LOC105834522	-1.95793	1.0755e-12	gene_1235	-2.33164	0.000188687	Kv channel-interacting protein 4	CG44422
LOC105831780	-2.27789	9.46936e-14	gene_9908	-2.00243	0.000108672	BAI1-associated protein 3%2C transcript variant X3	unc-13-4A
LOC105835246	-1.64508	7.22635e-17	gene_4999	-2.75888	2.06596e-08	teneurin-a	Ten-a
LOC105835161	-1.42374	1.72396e-13	gene_7472	-3.18575	9.07011e-08	cAMP-dependent protein kinase catalytic subunit 1	Pka-C1
LOC105828820	-2.02359	7.99736e-25	gene_14752	-2.2389	1.63354e-07	uncharacterized LOC105828820%2C transcript variant X1	NA
LOC105832864	-1.36323	2.41799e-15	gene_10473	-3.31818	7.18984e-07	uncharacterized LOC105832864	NA
LOC105831226	-1.89269	1.47122e-19	gene_5622	-2.38905	4.42908e-09	hemicentin-2%2C transcript variant X1	NA
LOC105828956	-1.62794	1.65607e-20	gene_14853	-2.76788	4.09149e-05	uncharacterized LOC105828956%2C transcript variant X2	CG9368
LOC105839344	-1.74534	1.23194e-10	gene_4035	-2.57943	3.16492e-07	serine-enriched protein%2C transcript variant X2	gprs
LOC105838651	-1.77867	1.23481e-08	gene_9961	-2.5045	2.77468e-06	glutamate decarboxylase%2C transcript variant X1	Gad1
LOC118644277	2.02389	0.000134897	gene_5989	2.19362	0.0462648	chymotrypsin-1-like	NA
LOC105830464	-2.20562	1.09568e-23	gene_3956	-2.00732	3.8895e-06	multiple coagulation factor deficiency protein 2 homolog%2C transcript variant X2	CG12817
LOC105838618	-1.99217	1.66979e-26	gene_9873	-2.22237	5.29386e-09	uncharacterized LOC105838618%2C transcript variant X5	CG17364
LOC105829256	-1.3921	4.1754e-16	gene_2022	-3.17446	4.83026e-08	uncharacterized LOC105829256%2C transcript variant X2	beat-VII
LOC105836374	-1.61655	8.64684e-19	gene_4101	-2.70292	6.13284e-08	neurotrimin	dpr11
LOC105832044	-2.36569	1.30869e-19	gene_1873	-1.84414	0.000236071	zwei Ig domain protein zig-8	dpr1
LOC105829370	-1.68889	1.10016e-12	gene_11638	-2.57514	5.73443e-07	uncharacterized LOC105829370	jeb
LOC105835414	-1.55624	2.18234e-17	gene_1487	-2.79209	1.46818e-08	MAP kinase-activating death domain protein	Rab3-GEF
LOC105840071	1.73457	5.82404e-13	gene_2921	2.4974	4.69071e-05	uncharacterized LOC105840071	NA
LOC105839929	-2.02807	1.54182e-24	gene_8635	-2.12845	1.35593e-06	synaptotagmin-14%2C transcript variant X3	Syt14
LOC105832128	-2.60713	6.80399e-26	gene_10747	-1.64455	0.00285304	acid sphingomyelinase-like phosphodiesterase 3b	CG32052
LOC105835728	-1.8151	1.21102e-16	gene_2801	-2.35761	3.4493e-09	dipeptidase 1	NA
LOC105832306	-1.56839	1.07408e-12	gene_12361	-2.7279	3.60995e-07	monocarboxylate transporter 12	Sln
LOC114254709	-1.68157	2.78333e-15	gene_2474	-2.54177	4.91114e-05	L-type lectin-domain containing receptor kinase S.7-like%2C transcript variant X29	Pde1c
LOC105831032	-1.83923	1.27544e-17	gene_4989	-2.32175	6.17522e-06	guanylate cyclase soluble subunit beta-1	Gycbeta100B
LOC105832290	1.58547	1.00934e-12	gene_1321	2.68669	4.47359e-07	uncharacterized LOC105832290	CG13458
LOC105836714	-2.42779	1.92732e-15	gene_15039	-1.74985	6.08448e-05	rho GTPase-activating protein 100F%2C transcript variant X11	RhoGAP100F
LOC105836444	-1.82031	2.93119e-15	gene_5907	-2.32465	3.16492e-07	zwei Ig domain protein zig-8	dpr8
LOC105838293	-1.65598	4.56658e-19	gene_8198	-2.55363	5.15123e-08	RNA-binding protein Musashi homolog Rbp6%2C transcript variant X3	Rbp6
LOC105837765	-2.45814	4.83357e-20	gene_309	-1.7111	1.44033e-05	hepatocyte nuclear factor 6%2C transcript variant X1	onecut
LOC105834909	-2.04943	8.56237e-21	gene_12830	-2.04821	8.23655e-06	calcium-dependent secretion activator%2C transcript variant X2	Cadps
LOC105831894	-2.07495	1.236e-18	gene_8959	-2.02203	0.00137723	choline O-acetyltransferase	ChAT
LOC105838296	-2.53603	7.15047e-19	gene_2780	-1.6521	6.56835e-07	GTP-binding protein Di-Ras2%2C transcript variant X7	CG30158
LOC105830972	-2.28848	3.095e-23	gene_12393	-1.8292	3.69134e-05	heparan sulfate glucosamine 3-O-sulfotransferase 5%2C transcript variant X2	Hs3st-A
LOC105831644	-1.6945	1.49944e-20	gene_498	-2.44391	1.47116e-07	FERM%2C ARHGEF and pleckstrin domain-containing protein 1%2C transcript variant X1	Cdep
LOC105829026	-1.10385	1.29626e-10	gene_10256	-3.74185	1.28887e-09	nephrin%2C transcript variant X1	side-III
LOC105839535	-1.68611	1.67975e-21	gene_7395	-2.41827	8.98731e-08	neuroligin-1	Nlg2
LOC105837326	-2.205	1.34189e-15	gene_11480	-1.84379	0.000447387	uncharacterized LOC105837326%2C transcript variant X1	CG3955
LOC105835908	1.70068	7.13335e-11	gene_2404	2.38683	8.53502e-09	uncharacterized LOC105835908%2C transcript variant X2	NA
LOC105831416	3.56914	7.89162e-20	gene_13698	1.12966	0.0305336	uncharacterized LOC105831416	CG13857
LOC105840002	-1.85791	9.13425e-21	gene_6417	-2.16412	3.04325e-07	gamma-aminobutyric acid type B receptor subunit 1%2C transcript variant X6	GABA-B-R1
LOC105838638	-2.23487	1.11872e-19	gene_14716	-1.78396	0.000416138	uncharacterized LOC105838638	7B2
LOC105836476	1.17555	0.000134043	gene_2671	3.37986	7.24357e-05	protein obstructor-E	NA
LOC105839353	-1.77231	4.12595e-12	gene_13197	-2.23119	2.39851e-07	Down syndrome cell adhesion molecule-like protein Dscam2%2C transcript variant X2	Dscam4
LOC105828913	-1.58313	4.31519e-11	gene_11547	-2.47773	2.79369e-06	uncharacterized LOC105828913	beat-Ib, beat-Ic, beat-Ia
LOC105837420	-1.71748	1.46955e-12	gene_1194	-2.26799	3.61107e-05	inositol polyphosphate-5-phosphatase A%2C transcript variant X17	5PtaseI
LOC105829680	1.86409	3.60171e-06	gene_5990	2.08052	0.0424855	transmembrane protease serine 9	NA
LOC105833891	-2.05896	1.16408e-08	gene_13293	-1.87689	0.000426146	uncharacterized LOC105833891%2C transcript variant X1	NA
LOC105837869	-2.3515	1.69102e-21	gene_12967	-1.63385	0.000191458	prohormone-2%2C transcript variant X1	NA
LOC105830697	-2.27794	1.43961e-23	gene_7500	-1.68571	0.000194007	protein tipE%2C transcript variant X1	tipE
LOC105837238	1.55566	0.013845	gene_8706	2.46113	0.000494235	uncharacterized LOC105837238%2C transcript variant X5	NA
LOC105832672	-1.88364	2.67822e-13	gene_6116	-2.02943	0.0049354	cysteine-rich secretory protein 1%2C transcript variant X5	NA
LOC105835403	1.49838	0.0028539	gene_6730	2.54175	0.0333825	lysozyme 2	CG6426, CG6435, CG6421
LOC105834973	-1.66733	3.77898e-25	gene_5146	-2.27641	8.13018e-09	neurexin-1%2C transcript variant X5	Nrx-1
LOC105833920	-1.38793	8.75014e-18	gene_13070	-2.72957	4.1815e-09	sodium channel protein 60E%2C transcript variant X1	NaCP60E
LOC105837312	1.78876	2.40191e-20	gene_14351	2.11554	6.07227e-07	uncharacterized LOC105837312%2C transcript variant X2	CG1674
LOC105830417	-2.06991	1.59891e-23	gene_15200	-1.82723	0.00033933	1-acyl-sn-glycerol-3-phosphate acyltransferase alpha	Agpat1
LOC105835366	-2.35935	1.27115e-24	gene_13850	-1.60286	0.000664368	galactoside alpha-(1%2C2)-fucosyltransferase 1	NA
LOC105835715	2.67865	4.72152e-25	gene_12173	1.41012	1.91453e-09	interaptin%2C transcript variant X1	CG4213
LOC105836473	1.59654	0.0020024	gene_2900	2.3632	5.50758e-06	protein obstructor-E%2C transcript variant X3	NA
LOC105836415	1.86064	5.47498e-21	gene_3048	2.02776	1.62004e-05	tubulin alpha-1 chain	NA
LOC105839847	-1.6548	1.89808e-10	gene_9786	-2.26482	0.00232964	voltage-dependent L-type calcium channel subunit beta-2%2C transcript variant X4	Ca-beta
LOC105838395	1.12411	0.00294774	gene_1578	3.33092	0.0284419	peritrophin-1	CG11570
LOC118644183	1.96495	0.0027133	gene_13729	1.89813	0.023861	uncharacterized LOC118644183	CG4998
LOC105838467	-1.35492	2.14871e-09	gene_12536	-2.74729	7.7757e-10	NACHT domain- and WD repeat-containing protein 1	CG30116
LOC105831456	-1.37484	1.97995e-19	gene_3036	-2.698	5.31237e-10	putative FERM domain-containing protein FRMD8P1%2C transcript variant X1	Bili
LOC105833362	-2.27513	3.27737e-22	gene_6583	-1.62023	0.000938942	protein kinase C%2C brain isozyme%2C transcript variant X1	inaC, Pkc53E
LOC118644029	-2.19341	1.14122e-26	gene_8958	-1.67086	0.00215753	vesicular acetylcholine transporter	VAChT
LOC105832746	-1.90571	2.71544e-19	gene_3951	-1.92251	3.91033e-05	neuropeptide-like 1%2C transcript variant X1	NA
LOC118648646	-1.43808	1.05778e-06	gene_2474	-2.54177	4.91114e-05	calcium/calmodulin-dependent 3'%2C5'-cyclic nucleotide phosphodiesterase 1-like	Pde1c
LOC105839020	-1.37891	2.51957e-10	gene_2745	-2.64942	7.90066e-08	solute carrier family 12 member 4%2C transcript variant X2	kcc
LOC105836344	-1.87086	1.4131e-25	gene_12562	-1.95268	7.13602e-09	apical junction component 1 homolog%2C transcript variant X2	CG42748
LOC105837723	-1.73223	5.19171e-17	gene_6620	-2.09627	6.952e-11	potassium channel subfamily T member 1%2C transcript variant X3	SLO2
LOC105838502	-1.48384	1.54055e-15	gene_6113	-2.4399	1.67591e-08	protein retinal degeneration B%2C transcript variant X4	rdgB
LOC105835642	-1.65519	1.09945e-24	gene_14282	-2.18689	1.61123e-08	putative thiamine transporter SLC35F3%2C transcript variant X6	CG42322
LOC105828354	-1.91263	3.21907e-27	gene_13226	-1.88894	7.60711e-09	ALK tyrosine kinase receptor%2C transcript variant X1	Alk
LOC105837155	-1.96091	2.35609e-22	gene_2759	-1.84232	6.59117e-05	synaptic vesicular amine transporter%2C transcript variant X1	Vmat
LOC105834080	-1.8894	1.06469e-15	gene_9219	-1.91199	5.7175e-05	uncharacterized LOC105834080%2C transcript variant X2	rad
LOC105836407	3.57564	2.89468e-21	gene_6029	1.00987	0.00681126	uncharacterized LOC105836407	NA
LOC105828967	-2.17012	1.11522e-17	gene_4038	-1.65994	5.34386e-08	uncharacterized LOC105828967%2C transcript variant X1	NA
LOC105828747	1.43032	4.85112e-08	gene_2751	2.51195	4.33752e-07	uncharacterized LOC105828747%2C transcript variant X2	NA
LOC105837474	1.08539	6.64116e-08	gene_7214	3.30366	9.29384e-18	SET domain-containing protein SmydA-8	SmydA-6
LOC105836443	-2.18246	4.88772e-26	gene_5898	-1.64056	7.14229e-07	protein O-mannosyl-transferase TMTC1%2C transcript variant X1	NA
LOC105831516	1.50286	2.28014e-15	gene_7619	2.36731	1.75193e-09	prostaglandin E synthase 2	Su_P_
LOC105836141	1.08445	7.37912e-05	gene_14900	3.27699	2.27348e-11	NADH-ubiquinone oxidoreductase 49 kDa subunit	ND-49, ND-49L
LOC105829423	-1.87284	1.81168e-15	gene_12039	-1.88771	1.1305e-08	sodium- and chloride-dependent transporter XTRP3%2C transcript variant X1	CG43066
LOC105832014	2.26617	5.32924e-10	gene_8877	1.55784	1.9877e-06	sulfotransferase 1C4	NA
LOC105838032	-1.05516	2.28221e-09	gene_9978	-3.34139	7.16269e-12	uncharacterized LOC105838032%2C transcript variant X2	CG4133
LOC105839611	-1.68179	1.1515e-18	gene_9302	-2.09312	1.02473e-06	zinc finger protein 853%2C transcript variant X2	CG12605
LOC105839332	-1.76503	4.86565e-19	gene_12773	-1.98507	8.80573e-05	neural-cadherin%2C transcript variant X8	CadN2, CadN
LOC105836186	-1.9581	5.09467e-19	gene_7100	-1.7871	0.000212397	uncharacterized LOC105836186	NA
LOC105833892	-1.77667	7.40947e-16	gene_10117	-1.96835	3.14213e-07	nephrin%2C transcript variant X3	NA
LOC105837722	-1.23983	1.29651e-10	gene_9932	-2.82033	5.80551e-08	multiple C2 and transmembrane domain-containing protein%2C transcript variant X12	Mctp
LOC105839983	-1.56309	8.99933e-22	gene_14847	-2.23268	4.31709e-09	zwei Ig domain protein zig-8%2C transcript variant X4	dpr9
LOC118646254	-1.76658	8.65358e-12	gene_11302	-1.97327	8.56002e-06	integumentary mucin C.1-like	NA
LOC105828867	-1.13563	0.000170948	gene_2322	-3.06007	5.77215e-05	uncharacterized LOC105828867	NA
LOC105833215	-2.21598	7.83232e-27	gene_1176	-1.56791	0.000304317	tachykinins%2C transcript variant X4	Tk
LOC105841161	1.17545	2.77933e-08	gene_9370	2.94694	5.02355e-05	vitamin K-dependent protein C	NA
LOC105837985	-1.96602	2.9862e-20	gene_668	-1.7606	1.63291e-05	protein stoned-B	stnB
LOC105831724	-1.11243	3.15313e-09	gene_5418	-3.08348	1.90725e-05	myb-like protein AA	NA
LOC105838746	-1.59671	3.11605e-18	gene_4906	-2.13972	5.1729e-07	electroneutral sodium bicarbonate exchanger 1%2C transcript variant X12	Ndae1
LOC105834210	-1.80306	7.184e-22	gene_9346	-1.88717	4.44036e-07	uncharacterized LOC105834210%2C transcript variant X2	NA
LOC105837847	-2.02153	1.00867e-19	gene_10141	-1.66825	0.00018693	uncharacterized LOC105837847%2C transcript variant X1	NA
LOC105834028	1.30424	3.12089e-09	gene_3741	2.57759	4.27075e-08	tubulin polyglutamylase TTLL4%2C transcript variant X2	TTLL4B, TTLL4A
LOC105832822	1.60032	2.58177e-15	gene_10613	2.08853	3.52728e-05	probable histone-binding protein Caf1%2C transcript variant X1	Caf1-55
LOC105831026	-1.35167	4.03924e-23	gene_5569	-2.4678	7.00852e-09	neurobeachin%2C transcript variant X2	rg
LOC118646426	1.44459	5.54701e-11	gene_985	2.30382	1.65345e-07	acylphosphatase-2	CG14022
LOC118648311	1.51079	3.23454e-05	gene_5989	2.19362	0.0462648	chymotrypsin-1-like	NA
LOC105831140	-1.43546	6.60031e-13	gene_9401	-2.30185	1.67296e-07	RING finger protein 207%2C transcript variant X2	NA
LOC105838773	-2.09379	1.76945e-21	gene_15045	-1.57368	4.33748e-05	cationic amino acid transporter 2%2C transcript variant X2	CG12531
LOC105830998	-1.99612	1.15751e-23	gene_15170	-1.64724	0.000216815	uncharacterized LOC105830998%2C transcript variant X2	CG31191
LOC105831729	-1.48131	4.74169e-20	gene_451	-2.21772	4.46562e-08	uncharacterized LOC105831729%2C transcript variant X17	X11Lbeta, X11L
LOC118644084	1.68	4.60948e-08	gene_4174	1.95483	4.91403e-14	xyloside xylosyltransferase 1-like	Xxylt
LOC105838196	-1.36353	5.26922e-13	gene_6452	-2.39849	1.42121e-07	potassium voltage-gated channel protein Shaw%2C transcript variant X2	Shaw
LOC105831822	2.55054	2.24783e-20	gene_4891	1.2809	0.0160675	myophilin	Chd64
LOC105838343	-1.96133	2.60944e-21	gene_12794	-1.65339	3.40887e-05	regulator of G-protein signaling 7%2C transcript variant X2	RSG7
LOC105838572	-1.75043	4.87528e-10	gene_686	-1.85239	5.1297e-05	uncharacterized LOC105838572	NA
LOC105828325	1.46018	4.53954e-13	gene_13279	2.21902	1.04644e-06	rRNA 2'-O-methyltransferase fibrillarin	CG10909
LOC105835067	1.72647	1.09758e-11	gene_9180	1.87587	0.00122634	chitooligosaccharidolytic beta-N-acetylglucosaminidase%2C transcript variant X1	Hexo1
LOC105834093	1.55956	0.00343462	gene_13228	2.07408	5.05745e-06	retinol dehydrogenase 12	NA
LOC105838369	-1.65388	8.58284e-18	gene_3872	-1.95526	1.41442e-09	alpha-tubulin N-acetyltransferase	Tat, CG17003
LOC105839969	1.71212	0.00386425	gene_11277	1.88714	0.0142016	circadian clock-controlled protein daywake%2C transcript variant X2	NA
LOC105839222	1.30614	2.86259e-20	gene_15056	2.47266	2.23028e-12	ATPase family AAA domain-containing protein 3A homolog	bor
LOC105831179	1.16159	1.96681e-05	gene_605	2.77385	9.07945e-07	alpha-crystallin B chain%2C transcript variant X2	CG14207
LOC105840118	-2.21114	3.62383e-27	gene_4025	-1.45636	0.00010661	uncharacterized LOC105840118%2C transcript variant X5	NA
LOC105835901	-1.35818	4.37177e-12	gene_2334	-2.36442	2.1893e-07	protein unc-80 homolog%2C transcript variant X1	unc80
LOC105839675	-1.38835	5.89768e-21	gene_13519	-2.28318	2.07529e-08	uncharacterized LOC105839675%2C transcript variant X1	Schip1
LOC105839224	-1.62989	6.11191e-24	gene_4951	-1.92622	5.52029e-05	ecdysone-induced protein 78C%2C transcript variant X3	Eip78C
LOC105834830	-1.35141	6.53846e-15	gene_7440	-2.32141	4.81654e-09	potassium voltage-gated channel protein Shal%2C transcript variant X12	Shal
LOC105829409	-2.10342	3.47772e-22	gene_13529	-1.48882	0.0058039	dopamine N-acetyltransferase%2C transcript variant X1	AANATL7
LOC105831888	1.51222	2.08857e-07	gene_9294	2.05757	4.09964e-07	uncharacterized LOC105831888	CG30380
LOC105839860	-2.09227	8.5825e-24	gene_12524	-1.47608	0.000215558	uncharacterized LOC105839860	fid
LOC105833259	-1.74332	9.9811e-19	gene_3907	-1.76966	7.36786e-09	calmodulin-binding transcription activator 1%2C transcript variant X5	Camta
LOC105838249	-2.06238	3.52063e-14	gene_6801	-1.49183	0.017461	short neuropeptide F%2C transcript variant X1	NA
LOC105836682	-1.85494	5.84807e-08	gene_6638	-1.655	0.0119768	PI-PLC X domain-containing protein 1%2C transcript variant X6	CG5895
LOC105835702	-1.78909	2.42483e-13	gene_4103	-1.71138	0.00137247	sodium- and chloride-dependent GABA transporter 1%2C transcript variant X2	Gat
LOC105838041	1.26856	7.53288e-07	gene_1728	2.38463	1.67743e-09	methyltransferase-like protein 23	CG5013
LOC118644243	1.37075	0.0357746	gene_14789	2.20493	3.9467e-07	nucleoside diphosphate kinase-like	awd
LOC105829483	-1.78743	4.33359e-17	gene_8421	-1.69033	5.29386e-09	RIMS-binding protein 2%2C transcript variant X23	Rbp
LOC105837923	-2.2014	3.49101e-18	gene_7943	-1.36722	0.000229454	uncharacterized LOC105837923	dtr
LOC105839152	-1.30441	8.04754e-13	gene_689	-2.30431	3.23224e-08	uncharacterized LOC105839152%2C transcript variant X4	NA
LOC105836432	-2.34461	2.96323e-19	gene_10334	-1.27498	0.00483569	neuroendocrine convertase 2	amon
LOC105830784	-1.54995	9.18774e-15	gene_9390	-1.92527	4.01482e-07	O-phosphoseryl-tRNA(Sec) selenium transferase%2C transcript variant X5	SecS
LOC105831779	-1.45258	1.15751e-23	gene_14037	-2.0535	4.68758e-09	nephrin%2C transcript variant X5	side-VIII
LOC105839980	1.63028	4.62619e-16	gene_12956	1.82402	0.00201397	fructose-1%2C6-bisphosphatase 1	fbp
LOC105836397	-1.775	1.07378e-23	gene_5581	-1.67269	1.00008e-05	neurotrimin%2C transcript variant X1	DIP-iota, DIP-eta
LOC105837787	-1.92789	1.72374e-10	gene_9639	-1.53796	0.0395314	protein madd-4%2C transcript variant X1	nolo
LOC105833124	-1.68954	1.12693e-21	gene_115	-1.75346	1.6781e-07	uncharacterized LOC105833124%2C transcript variant X2	NA
LOC105833113	-1.07055	1.38405e-10	gene_1712	-2.75358	1.66297e-10	peripheral plasma membrane protein CASK%2C transcript variant X10	CASK
LOC105839094	-1.37728	4.86203e-18	gene_12079	-2.13845	6.03914e-06	guanine nucleotide-binding protein G(s) subunit alpha	Galphas
LOC105837690	-1.57334	6.41548e-22	gene_9034	-1.86206	3.44305e-06	high affinity choline transporter 1	NA
LOC105830427	-1.65484	1.54284e-11	gene_10316	-1.76036	1.80825e-06	receptor-type guanylate cyclase daf-11%2C transcript variant X6	NA
LOC105835625	-1.95772	1.09642e-19	gene_9874	-1.48661	0.000335702	uncharacterized LOC105835625	NA
LOC105839486	1.78559	1.09028e-05	gene_11585	1.62983	0.00811764	UDP-glucosyltransferase 2	Ugt50B3
LOC105839497	-1.41913	9.63971e-08	gene_165	-2.05036	3.61865e-05	acetylcholinesterase%2C transcript variant X2	NA
LOC105840746	1.68961	1.15537e-15	gene_3968	1.71965	6.85202e-06	uncharacterized LOC105840746%2C transcript variant X2	NA
LOC105836790	-1.42011	9.8472e-19	gene_12879	-2.03238	4.96481e-08	GATA-binding factor C%2C transcript variant X1	grn
LOC105833893	-1.51871	1.2903e-14	gene_12065	-1.89791	0.00148936	calcium/calmodulin-dependent protein kinase type II alpha chain%2C transcript variant X20	CaMKII
LOC105833704	-1.41092	4.07177e-17	gene_9732	-2.04006	3.94895e-06	protein couch potato%2C transcript variant X1	cpo
LOC105835820	-2.16256	7.16313e-28	gene_7987	-1.32848	0.00010702	uncharacterized LOC105835820%2C transcript variant X5	NA
LOC105833530	-1.63844	2.80441e-18	gene_8399	-1.74828	0.000229454	regulator of G-protein signaling 17%2C transcript variant X4	Dhit
LOC105838939	-2.20556	9.32685e-19	gene_3982	-1.29478	0.00779575	glutamate receptor 1%2C transcript variant X1	GluRIA, GluRIB
LOC105833228	-1.5817	1.02561e-19	gene_9287	-1.8049	0.00784646	acidic mammalian chitinase%2C transcript variant X4	Cht11
LOC105830491	-1.35785	6.75113e-16	gene_13542	-2.10025	3.82583e-07	octopamine receptor beta-1R%2C transcript variant X2	Octbeta1R
LOC105836546	-1.19434	3.80532e-17	gene_9628	-2.38112	1.34287e-08	diuretic hormone receptor%2C transcript variant X1	Dh44-R1, Dh44-R2
LOC105828798	1.21051	0.00296334	gene_1495	2.34601	0.00156392	maltase 1	Mal-A1, Mal-A6, Mal-A7, Mal-A8, Mal-A2, Mal-A5, Mal-A4, Mal-A3, Mal-B2, Mal-B1
LOC118645209	-1.0258	2.22447e-09	gene_9898	-2.75379	1.11277e-07	uncharacterized LOC118645209	NA
LOC105839918	-1.64134	9.97384e-17	gene_10352	-1.71604	1.03255e-08	synaptosomal-associated protein 25%2C transcript variant X2	Snap24, Snap25
LOC105835854	-1.23975	2.16277e-23	gene_11214	-2.27044	2.78505e-07	uncharacterized LOC105835854	NA
LOC105831501	1.35016	2.88903e-09	gene_7616	2.0814	0.000308649	uncharacterized LOC105831501%2C transcript variant X1	CG14301
LOC105834894	1.35496	8.3911e-17	gene_9719	2.07014	3.32338e-10	39S ribosomal protein L12%2C mitochondrial	mRpL12
LOC105839768	-2.12088	1.37742e-14	gene_11251	-1.32036	0.000111235	acetylcholine receptor subunit alpha-L1	nAChRalpha2
LOC105831224	-1.38195	3.42732e-16	gene_3802	-2.0219	8.52873e-06	uncharacterized LOC105831224%2C transcript variant X2	CG9395
LOC105832148	-1.4114	4.80205e-15	gene_10964	-1.97944	1.99892e-08	phosphatase and actin regulator 4%2C transcript variant X5	CG32264
LOC105841145	-1.93326	5.48269e-11	gene_1398	-1.44483	0.00199972	trichohyalin	NA
LOC105838102	-2.3349	3.44578e-27	gene_1670	-1.19452	0.00525304	LIM domain only protein 3%2C transcript variant X1	Bx
LOC105832503	-1.41531	9.82464e-25	gene_5586	-1.9696	1.29231e-07	syntaxin-binding protein 5%2C transcript variant X4	Tomosyn
LOC105833207	-2.36659	6.92414e-29	gene_14041	-1.17504	0.00184517	pikachurin	SP2353
LOC105836539	1.78049	6.5266e-16	gene_9942	1.56102	0.000523387	rhythmically expressed gene 5 protein	Reg-5
LOC105835085	-1.29906	1.30338e-14	gene_13089	-2.13896	1.38252e-06	SLIT-ROBO Rho GTPase-activating protein 1%2C transcript variant X9	NA
LOC105829381	-2.19604	8.51007e-17	gene_8960	-1.26422	0.000878777	high-affinity choline transporter 1	ChT
LOC105831442	1.23758	0.0460908	gene_8940	2.22829	4.06047e-05	uncharacterized LOC105831442%2C transcript variant X3	CG8192
LOC105834832	1.44693	1.17363e-05	gene_13729	1.89813	0.023861	uncharacterized LOC105834832	CG4998
LOC105833168	-1.26392	1.55975e-14	gene_1678	-2.16127	1.36684e-06	uncharacterized LOC105833168	NA
LOC105837188	1.06628	1.13182e-05	gene_8915	2.55813	1.31224e-07	serine protease inhibitor 88Ea	Spn88Ea, Spn88Eb
LOC105830339	-1.22709	3.37241e-15	gene_2401	-2.22278	0.000135633	tetraspanin-11%2C transcript variant X1	NA
LOC105831005	1.1202	2.3838e-06	gene_9973	2.43223	0.0316599	chymotrypsin-1	CG7142, Phae2, Phae1, CG11911, CG11912
LOC118645293	-1.593	2.87309e-12	gene_4231	-1.70274	0.000838897	uncharacterized LOC118645293	NA
LOC105837999	1.08726	1.34076e-07	gene_9882	2.4808	0.000117818	collagen alpha-1(IV) chain%2C transcript variant X2	prc
LOC105834967	-1.26324	4.15717e-14	gene_13680	-2.13405	2.41645e-05	sodium-coupled monocarboxylate transporter 1	NA
LOC105838211	-1.99705	2.0127e-15	gene_8608	-1.34597	0.00736693	oxysterol-binding protein-related protein 2	CG3860
LOC105833440	-1.8158	1.4018e-18	gene_10291	-1.47579	0.00111579	locomotion-related protein Hikaru genki	hig
LOC105828203	-1.30265	6.65996e-16	gene_10529	-2.05067	9.9056e-07	1-phosphatidylinositol 4%2C5-bisphosphate phosphodiesterase classes I and II%2C transcript variant X3	Plc21C
LOC105836964	-1.67397	1.18745e-14	gene_6040	-1.59518	0.00219106	GTPase-activating Rap/Ran-GAP domain-like protein 3%2C transcript variant X2	NA
LOC105834581	-1.76629	3.26685e-20	gene_13815	-1.50642	0.00194816	tubulin polymerization-promoting protein homolog%2C transcript variant X16	NA
LOC105837285	-2.38968	1.32706e-24	gene_9728	-1.11328	2.99188e-07	glutamate receptor ionotropic%2C NMDA 2B%2C transcript variant X6	Nmdar2
LOC105837206	-1.18592	1.00502e-13	gene_11879	-2.23714	2.06995e-06	uncharacterized LOC105837206%2C transcript variant X2	Corin
LOC105830704	1.19775	6.60031e-13	gene_291	2.20864	5.12928e-10	probable cytosolic oligopeptidase A	CG11771
LOC105838753	-1.83162	1.01621e-18	gene_2706	-1.44196	6.45031e-05	limbic system-associated membrane protein	dpr19
LOC105829579	1.13002	4.14774e-11	gene_4968	2.33134	4.0167e-09	39S ribosomal protein L15%2C mitochondrial	mRpL15
LOC105837319	-1.99857	1.93834e-13	gene_14096	-1.31562	0.00213917	progestin and adipoQ receptor family member 4%2C transcript variant X1	CG33203
LOC105833649	-2.16346	5.8419e-24	gene_8599	-1.21351	3.8746e-05	neuroligin-4%2C X-linked	Nlg3
LOC105828693	1.22404	2.73048e-15	gene_11105	2.1283	3.06085e-09	mRNA turnover protein 4 homolog	RpLP0-like
LOC105836460	1.59777	0.00416527	gene_2670	1.62574	0.0288853	protein obstructor-E	obst-A
LOC105840738	-1.40655	1.24087e-24	gene_7158	-1.84314	7.38064e-07	retinal homeobox protein Rx-A%2C transcript variant X2	repo
LOC105833580	-1.26538	3.08247e-17	gene_1435	-2.04561	8.7055e-13	zinc finger homeobox protein 4%2C transcript variant X4	zfh2
LOC105829103	-1.44256	5.17226e-11	gene_10682	-1.79216	3.09542e-07	longitudinals lacking protein%2C isoforms H/M/V%2C transcript variant X2	NA
LOC105834915	-1.33505	1.32515e-20	gene_15063	-1.93215	1.15994e-05	uncharacterized LOC105834915%2C transcript variant X2	NA
LOC105838488	-2.36038	6.76645e-28	gene_8002	-1.09162	1.1478e-06	homeobox protein 5%2C transcript variant X3	CG43689
LOC105834237	-2.28121	4.49018e-27	gene_9507	-1.11841	8.48918e-06	dipeptidase 1%2C transcript variant X1	NA
LOC105836030	1.21371	7.13345e-18	gene_9397	2.09666	0.00561137	uncharacterized LOC105836030	CG15449, CG44325
LOC105830989	-1.93153	6.16008e-16	gene_14619	-1.31702	0.000582262	vesicular glutamate transporter 1	VGlut
LOC105836968	-1.27382	2.31817e-09	gene_4219	-1.99673	1.0779e-07	neprilysin-4%2C transcript variant X4	Nep4
LOC105828179	-2.34887	4.11238e-24	gene_10698	-1.08254	0.00215664	juvenile hormone acid O-methyltransferase%2C transcript variant X4	jhamt
LOC105830031	-1.93946	6.90181e-10	gene_7161	-1.30978	0.0193575	pro-corazonin	Crz
LOC105834482	-1.22322	4.55679e-13	gene_6785	-2.06779	0.000790865	uncharacterized LOC105834482%2C transcript variant X1	NA
LOC105831151	-1.92936	2.7909e-22	gene_9737	-1.31027	3.16492e-07	POU domain%2C class 6%2C transcription factor 1%2C transcript variant X1	pdm3
LOC105830891	-1.34623	1.36343e-10	gene_12520	-1.8695	8.65708e-05	uncharacterized LOC105830891	CG32544
LOC105836947	-1.42472	2.97008e-17	gene_11143	-1.7638	6.45406e-07	uncharacterized LOC105836947%2C transcript variant X1	CG31051
LOC105837737	-1.13398	4.8945e-19	gene_6871	-2.21422	2.28108e-06	zwei Ig domain protein zig-8%2C transcript variant X9	dpr8
LOC105837950	-1.74138	1.47393e-17	gene_2872	-1.43957	1.92367e-05	regulator of G-protein signaling 9%2C transcript variant X8	CG42450
LOC105839483	1.13264	0.000191328	gene_11597	2.20625	4.35992e-05	proteoglycan 4%2C transcript variant X2	NA
LOC105839370	-1.0878	2.37962e-12	gene_9270	-2.28983	6.19856e-06	follistatin-related protein 5%2C transcript variant X8	NA
LOC105837790	-1.06735	1.6863e-07	gene_12586	-2.32967	4.15061e-08	rabphilin-3A%2C transcript variant X2	Rph
LOC118648777	-1.28246	3.25732e-15	gene_4951	-1.92622	5.52029e-05	ecdysone-induced protein 78C-like	Eip78C
LOC105833003	1.31538	3.07075e-15	gene_10358	1.87627	0.00304015	cyclin-dependent kinases regulatory subunit	Cks30A
LOC105839869	-1.61249	1.43961e-23	gene_623	-1.52221	0.000233859	uncharacterized LOC105839869%2C transcript variant X11	CG15894
LOC105830096	-1.64729	3.55993e-18	gene_2167	-1.48518	5.94565e-06	zinc finger and BTB domain-containing protein 14%2C transcript variant X24	NA
LOC105840234	1.39934	8.97035e-18	gene_3699	1.74492	5.80551e-08	protein l(2)37Cc	l_2_37Cc
LOC105832567	-1.58366	6.33381e-21	gene_1872	-1.54036	6.16322e-06	lachesin%2C transcript variant X3	DIP-alpha
LOC105835871	-1.56378	8.99933e-22	gene_12420	-1.55895	5.66557e-08	endophilin-A%2C transcript variant X7	EndoA
LOC105836202	-2.24188	1.06071e-18	gene_2035	-1.08044	9.7405e-05	sodium- and chloride-dependent GABA transporter 1%2C transcript variant X2	NA
LOC105839089	-2.15231	1.17945e-27	gene_14178	-1.12361	1.98451e-07	acetylcholine receptor subunit beta-like 2	nAChRbeta2
LOC114255378	1.45496	4.30073e-08	gene_8407	1.65902	0.000970598	uncharacterized LOC114255378	rtv
LOC105834291	-1.87582	1.35432e-26	gene_3992	-1.28358	0.000230944	discoidin domain-containing receptor 2%2C transcript variant X2	NA
LOC105840127	1.99364	1.99829e-22	gene_1102	1.20738	0.00336217	leucine-rich repeat extensin-like protein 5%2C transcript variant X1	CG8086
LOC105836815	-1.77919	9.35561e-30	gene_6822	-1.33425	1.75128e-09	DNA-binding protein P3A2%2C transcript variant X6	ewg
LOC105835893	-1.53045	2.10142e-13	gene_1701	-1.54689	4.51716e-05	tyrosine-protein phosphatase non-receptor type 5%2C transcript variant X2	NA
LOC105830410	1.55459	0.000168243	gene_6388	1.52189	2.92309e-07	peroxidase%2C transcript variant X3	cysu
LOC105840160	-1.15297	3.05521e-12	gene_9381	-2.03557	3.43703e-08	tyrosine-protein phosphatase Lar%2C transcript variant X2	Lar
LOC105835500	1.78024	3.39578e-13	gene_13209	1.31719	0.000170458	unconventional myosin-XVIIIa%2C transcript variant X4	Mhcl
LOC105841107	-1.08607	2.80442e-11	gene_3795	-2.15038	6.43703e-07	discoidin domain-containing receptor 2%2C transcript variant X3	NA
LOC105832023	-1.81888	1.71824e-27	gene_9118	-1.28386	0.00136756	Kv channel-interacting protein 1	CG5890
LOC105828415	-1.28115	6.36787e-19	gene_10149	-1.82245	6.79967e-06	frequenin-1	Frq1, Frq2
LOC105828392	-1.31475	4.55574e-20	gene_1150	-1.76879	5.84324e-06	phospholipid phosphatase 5	CG12746
LOC105836380	-1.99927	3.39782e-23	gene_13541	-1.16298	1.77264e-06	octopamine receptor beta-3R%2C transcript variant X15	Octbeta3R
LOC105833146	-1.7667	2.02679e-20	gene_3621	-1.31564	0.000110558	transmembrane protein 132E%2C transcript variant X1	dtn
LOC105834787	-1.32079	2.78955e-14	gene_15290	-1.75834	4.58479e-05	uncharacterized LOC105834787	NA
LOC105831575	-1.30137	2.78293e-17	gene_9141	-1.78187	1.14821e-06	zinc finger protein 37 homolog%2C transcript variant X5	NA
LOC105833050	1.27378	6.63743e-06	gene_4132	1.81484	0.000134421	slit homolog 1 protein	CG5096
LOC105831759	-1.035	3.97886e-12	gene_4148	-2.22797	2.09552e-07	putative fatty acyl-CoA reductase CG5065	CG4770
LOC105832608	1.33439	7.68458e-12	gene_9619	1.72723	7.13731e-08	probable isocitrate dehydrogenase [NAD] subunit alpha%2C mitochondrial	Idh3a, CG32026, CG3483
LOC105837651	1.04437	2.91544e-16	gene_9824	2.19433	1.23312e-06	protein BCCIP homolog	CG9286
LOC105828680	-1.17831	1.31479e-08	gene_9592	-1.9424	5.69409e-09	laccase-12	CG11504
LOC105832993	-2.03196	8.3422e-21	gene_6344	-1.12216	6.56828e-06	acetylcholine receptor subunit alpha-like%2C transcript variant X3	nAChRalpha3
LOC105840102	1.20201	1.0783e-11	gene_5363	1.89617	4.77593e-11	prohibitin-2	Phb2
LOC105834874	-1.70801	1.51987e-24	gene_3145	-1.33021	0.00342738	voltage-dependent calcium channel subunit alpha-2/delta-3%2C transcript variant X1	stj
LOC105830729	1.45017	1.80111e-15	gene_14008	1.56366	6.21685e-05	centromere-associated protein E	CG5080
LOC105839892	-1.09612	1.98174e-09	gene_13948	-2.06778	1.71835e-06	protein O-mannosyl-transferase TMTC2%2C transcript variant X1	CG4341, CG31690
LOC114253702	1.42672	0.00360713	gene_14014	1.58482	0.00648024	sphingomyelin phosphodiesterase 1	CG15533, CG15534
LOC114255011	-1.30427	2.96469e-15	gene_15370	-1.72699	6.12246e-07	uncharacterized LOC114255011	NA
LOC105839921	1.01018	6.72196e-13	gene_10353	2.22822	8.02156e-09	complement component 1 Q subcomponent-binding protein%2C mitochondrial	P32
LOC105836049	-1.89681	5.10748e-17	gene_2324	-1.18353	0.00673459	uncharacterized LOC105836049%2C transcript variant X3	CG14275, CG7781
LOC105836301	1.51359	1.6009e-09	gene_9658	1.48189	0.000582262	queuosine salvage protein	CG9752
LOC105833011	1.01786	3.28887e-11	gene_11764	2.19782	6.29813e-09	dihydrolipoyl dehydrogenase%2C mitochondrial	CG7430
LOC105837301	1.00891	6.6172e-10	gene_4756	2.21438	8.53502e-09	uncharacterized LOC105837301%2C transcript variant X1	mRpS11
LOC105835662	1.59349	3.50974e-06	gene_696	1.4016	0.00134015	sodium/potassium/calcium exchanger 4	zyd
LOC105831672	1.08731	6.23905e-11	gene_15451	2.03044	5.79565e-06	mitochondrial import inner membrane translocase subunit Tim23%2C transcript variant X2	Tim23
LOC105833785	1.53876	1.93862e-24	gene_7343	1.43256	0.000123769	protein claret segregational%2C transcript variant X3	ncd
LOC105836999	1.35747	3.7669e-14	gene_1632	1.6233	2.06995e-06	39S ribosomal protein L35%2C mitochondrial	mRpL35
LOC105840067	-1.12117	9.27089e-15	gene_2704	-1.96502	5.49436e-07	dopamine D2-like receptor%2C transcript variant X2	Dop2R
LOC105841127	-1.25892	2.01736e-07	gene_1246	-1.74465	4.62565e-07	potassium/sodium hyperpolarization-activated cyclic nucleotide-gated channel 3%2C transcript variant X5	Ih
LOC118648666	-1.2043	1.14589e-11	gene_12225	-1.8164	0.00481422	uncharacterized LOC118648666%2C transcript variant X1	Ank
LOC105832552	-1.51187	3.55657e-17	gene_1359	-1.43967	0.00370573	uncharacterized LOC105832552%2C transcript variant X2	NA
LOC105833473	1.59956	2.19096e-11	gene_10361	1.35531	1.46818e-08	uncharacterized LOC105833473	NA
LOC105834433	-2.05118	9.39099e-25	gene_12904	-1.05624	0.00102225	uncharacterized LOC105834433%2C transcript variant X1	NA
LOC105833820	-1.73876	5.1786e-23	gene_12041	-1.24526	0.00263686	carbonic anhydrase-related protein 10%2C transcript variant X2	CARPA
LOC105839891	1.58507	1.37886e-13	gene_3628	1.36515	0.00422147	phytanoyl-CoA dioxygenase%2C transcript variant X1	CG14688
LOC105833054	-1.40683	1.31462e-12	gene_13131	-1.53536	1.95333e-06	tubby-related protein 4	Tusp
LOC105829116	-1.32222	5.54954e-06	gene_9594	-1.6327	0.00163166	uncharacterized LOC105829116%2C transcript variant X2	CG32647
LOC105839182	-1.05551	8.16672e-18	gene_5118	-2.04229	2.2406e-08	leucine-rich repeat-containing protein 40%2C transcript variant X2	CG3494, f-cup
LOC105837049	-1.48735	1.34515e-18	gene_7102	-1.44684	7.19869e-06	5-hydroxytryptamine receptor 1	5-HT7
LOC105833509	-1.5647	6.41944e-16	gene_7684	-1.37161	0.00348696	protein unzipped	uzip
LOC105828668	-1.4436	1.76145e-15	gene_9874	-1.48661	0.000335702	gustatory and pheromone receptor 32a	NA
LOC105833550	-1.39352	5.25277e-15	gene_8855	-1.51992	2.11174e-05	vesicular inhibitory amino acid transporter%2C transcript variant X1	VGAT
LOC105833115	-1.20912	4.88255e-11	gene_13184	-1.73549	0.00192124	protein Cep78 homolog	NA
LOC105838154	1.2191	5.65386e-07	gene_740	1.70678	0.0329619	collagen alpha-1(III) chain	NA
LOC105835258	-1.77256	2.01962e-19	gene_14867	-1.16311	0.0447868	dual specificity protein phosphatase 15%2C transcript variant X1	CG10089
LOC105832602	-1.95436	2.22275e-10	gene_9599	-1.04762	0.00170644	uncharacterized LOC105832602	CG15478
LOC105835071	-1.25876	4.99707e-12	gene_2930	-1.62526	0.000291675	neural cell adhesion molecule 2%2C transcript variant X8	dpr19
LOC105838437	-1.65329	4.56616e-21	gene_10384	-1.22925	9.36623e-06	uncharacterized LOC105838437%2C transcript variant X3	CG44247
LOC105830176	1.54023	3.74464e-15	gene_12664	1.31774	0.00133303	adenosylhomocysteinase	Ahcy
LOC105839536	-1.87421	1.083e-21	gene_7457	-1.08254	0.000706427	uncharacterized LOC105839536%2C transcript variant X3	CG32017
LOC105829254	1.86462	2.90358e-14	gene_1874	1.08652	0.000684125	maternal protein exuperantia%2C transcript variant X3	exu
LOC105833193	-1.072	1.36851e-09	gene_7931	-1.8897	6.61226e-06	histone-lysine N-methyltransferase%2C H3 lysine-79 specific	CG13251
LOC105831681	-1.17809	9.93619e-09	gene_13013	-1.71229	0.000400604	uncharacterized LOC105831681%2C transcript variant X4	CG32809
LOC105828405	-1.21379	8.93167e-21	gene_5754	-1.65871	0.00128342	two pore potassium channel protein sup-9	Task7
LOC114255720	-1.21307	4.39958e-09	gene_12530	-1.65716	9.49659e-05	DNA N6-methyl adenine demethylase%2C transcript variant X3	Tet
LOC105830345	1.07438	1.99239e-09	gene_10692	1.86751	1.82806e-10	39S ribosomal protein L37%2C mitochondrial%2C transcript variant X1	mRpL37
LOC105831286	1.55211	1.36618e-14	gene_12724	1.2861	0.0213263	calcyphosin-like protein%2C transcript variant X3	CG10126, CG31345
LOC118644124	-1.98175	2.49296e-20	gene_4939	-1.00699	0.002782	uncharacterized LOC118644124	CG32432
LOC105831857	-1.36151	1.29953e-12	gene_1923	-1.45413	0.0012081	uncharacterized LOC105831857%2C transcript variant X1	NA
LOC105835628	-1.32892	1.21444e-17	gene_9874	-1.48661	0.000335702	uncharacterized LOC105835628%2C transcript variant X4	NA
LOC105835148	-1.12322	6.29065e-07	gene_5652	-1.75674	0.00877533	failed axon connections%2C transcript variant X1	fax
LOC105831645	-1.69458	9.90173e-25	gene_497	-1.16434	0.00216996	serine-rich adhesin for platelets%2C transcript variant X2	CG43901
LOC105827832	1.01048	0.00149755	gene_11137	1.94835	0.000165382	uncharacterized LOC105827832	NA
LOC105840418	-1.51602	9.58574e-13	gene_7512	-1.29444	0.0296609	ammonium transporter Rh type A%2C transcript variant X4	Rh50
LOC105836957	-1.02493	7.36353e-13	gene_2320	-1.91075	1.23732e-05	disks large homolog 5%2C transcript variant X8	Dlg5
LOC105831031	-1.38072	1.61616e-13	gene_5563	-1.41024	1.07364e-05	head-specific guanylate cyclase	Gycalpha99B
LOC105829201	1.18272	1.44289e-15	gene_7912	1.62318	6.224e-08	NADH dehydrogenase [ubiquinone] 1 beta subcomplex subunit 10	ND-PDSW
LOC105832913	1.03436	1.68196e-06	gene_4767	1.85142	3.44853e-05	dolichyl-diphosphooligosaccharide--protein glycosyltransferase subunit STT3A	Stt3A
LOC105838807	-1.43366	3.71198e-20	gene_13416	-1.3301	3.73065e-05	protein Fe65 homolog%2C transcript variant X1	NA
LOC105835444	-1.13633	2.34464e-09	gene_7078	-1.67686	1.67298e-07	serine/threonine-protein kinase 32A%2C transcript variant X3	CG32944
LOC105833171	-1.24837	7.14653e-11	gene_13066	-1.52359	0.0102361	sodium-coupled monocarboxylate transporter 1%2C transcript variant X2	CG6723, CG9657
LOC105838555	1.0952	1.26868e-13	gene_1782	1.73315	3.41983e-13	uncharacterized LOC105838555	NA
LOC105835109	-1.12034	7.85548e-14	gene_601	-1.69297	2.12849e-10	vacuolar protein sorting-associated protein 13A%2C transcript variant X3	NA
LOC105838482	1.19317	9.46105e-10	gene_388	1.5876	0.00304365	uncharacterized LOC105838482%2C transcript variant X1	CNMa
LOC105834114	-1.87002	6.01438e-22	gene_2029	-1.0127	0.000492485	uncharacterized LOC105834114%2C transcript variant X4	CG42795
LOC105834776	-1.27977	2.43404e-08	gene_1178	-1.47851	0.00202596	uncharacterized LOC105834776	beat-VI
LOC105835873	-1.49528	3.06706e-23	gene_5088	-1.26061	0.000431504	tyrosine decarboxylase	Tdc1
LOC105832826	1.02227	3.0609e-08	gene_10612	1.83893	4.68978e-07	iron-sulfur protein NUBPL%2C transcript variant X1	CG3262
LOC105832139	-1.81238	4.05151e-19	gene_9804	-1.03588	3.83747e-06	ankyrin repeat and death domain-containing protein 1A%2C transcript variant X1	NA
LOC105830209	-1.47441	5.74688e-22	gene_7499	-1.26641	0.00057427	protein tipE%2C transcript variant X1	Teh1
LOC105835419	1.14087	8.96163e-13	gene_1140	1.63512	1.1263e-08	39S ribosomal protein L21%2C mitochondrial	mRpL21
LOC105836603	-1.24297	1.15516e-11	gene_12423	-1.50016	2.62817e-05	membrane-anchored lipid-binding protein LAM4%2C transcript variant X2	NA
LOC105838812	-1.46025	1.04909e-09	gene_4802	-1.26242	0.000108791	hemicentin-1%2C transcript variant X2	CG45263
LOC105833416	-1.68463	1.06903e-30	gene_1915	-1.09399	2.44114e-07	brefeldin A-inhibited guanine nucleotide-exchange protein 3%2C transcript variant X1	CG5937
LOC105832675	-1.1504	7.42123e-09	gene_12109	-1.60115	0.000770705	glutathione S-transferase%2C transcript variant X10	NA
LOC105829352	-1.24288	1.13598e-16	gene_14102	-1.47839	0.00076263	cAMP-dependent protein kinase type II regulatory subunit%2C transcript variant X1	Pka-R2
LOC105832304	-1.6755	2.03234e-17	gene_8158	-1.09649	8.68481e-05	uncharacterized LOC105832304%2C transcript variant X1	CG13532, CG5597
LOC105833448	-1.66112	8.9496e-24	gene_13182	-1.10574	0.00190068	uncharacterized LOC105833448%2C transcript variant X1	NA
LOC105836505	-1.13079	2.73369e-15	gene_8715	-1.62077	0.000237716	uncharacterized LOC105836505	CG16779
LOC105829945	1.07886	1.22358e-10	gene_12888	1.69188	3.44305e-06	nuclear pore complex protein Nup93	Nup93-2, Nup93-1
LOC105839511	-1.21097	2.01294e-15	gene_954	-1.49887	8.21872e-06	inactive rhomboid protein 1%2C transcript variant X3	rho-5
LOC105834367	-1.27299	1.29752e-12	gene_14803	-1.42558	0.00664437	RNA-binding protein Nova-1%2C transcript variant X1	ps
LOC105828161	1.11718	0.0369963	gene_5726	1.62153	3.49993e-05	protein disulfide-isomerase A6 homolog	CaBP1
LOC105835209	1.77016	2.34173e-17	gene_3709	1.02328	0.0021987	iroquois-class homeodomain protein IRX-6	mirr
LOC118644182	-1.74934	2.3598e-21	gene_7923	-1.02889	0.0123851	GTP-binding protein Di-Ras2-like	CG8500
LOC105841111	-1.4268	7.93379e-21	gene_6081	-1.2607	6.91104e-05	uncharacterized LOC105841111	CG6184
LOC105840003	1.17148	1.72939e-14	gene_6416	1.52709	9.21355e-06	nuclear pore complex protein Nup54	Nup54
LOC105834079	1.08947	7.9484e-09	gene_11561	1.63014	7.38408e-05	glutamate-rich WD repeat-containing protein 1%2C transcript variant X1	l_2_09851
LOC105836226	1.12896	2.19391e-05	gene_5723	1.56886	0.0169177	O-acyltransferase like protein%2C transcript variant X2	drd
LOC105832594	1.19262	2.50876e-07	gene_10963	1.47839	0.00026687	peptidyl-prolyl cis-trans isomerase-like 1	Cypl
LOC105837629	1.25654	2.68057e-07	gene_7564	1.39469	0.00456425	neuroparsin-A	NA
LOC105830696	-1.33283	7.00771e-17	gene_7170	-1.30886	0.0156093	uncharacterized LOC105830696	Teh3
LOC105834591	1.23568	3.07359e-16	gene_14855	1.40696	0.000137961	thymosin beta%2C transcript variant X4	cib
LOC105833523	1.24325	2.84379e-08	gene_8419	1.39801	3.39382e-07	uncharacterized LOC105833523	CG42380
LOC105837460	-1.64533	3.788e-21	gene_12687	-1.05573	2.36143e-05	uncharacterized LOC105837460%2C transcript variant X1	CG42268
LOC118644036	-1.52403	2.3387e-11	gene_15186	-1.13495	0.000384981	uncharacterized LOC118644036%2C transcript variant X6	NA
LOC105835103	-1.12056	3.76157e-08	gene_14327	-1.54232	0.000116548	dynamin%2C transcript variant X7	shi
LOC105837812	1.16445	8.97683e-06	gene_1026	1.47985	3.64991e-05	transient receptor potential cation channel protein painless	pain
LOC105830670	-1.30321	7.18103e-19	gene_3754	-1.31018	8.91852e-05	uncharacterized LOC105830670	NA
LOC105831090	1.30552	1.51014e-07	gene_10164	1.30691	6.30872e-05	dipeptidyl peptidase 3%2C transcript variant X1	DppIII
LOC105829258	1.62941	7.91701e-09	gene_2020	1.04503	0.0197329	probable chitinase 2%2C transcript variant X4	Cht2
LOC105830753	-1.66669	7.53972e-12	gene_1342	-1.0151	3.13517e-06	serine/threonine-protein kinase BRSK2%2C transcript variant X2	sff
LOC105835940	1.38438	2.07649e-08	gene_10344	1.22093	0.00182764	mitochondrial intermembrane space import and assembly protein 40-A	CG7950
LOC105836335	-1.18698	6.29205e-15	gene_10464	-1.41643	1.66112e-07	prominin-like protein%2C transcript variant X6	promL
LOC105836872	-1.05582	4.15894e-15	gene_2680	-1.58938	2.61726e-06	calcium-independent protein kinase C%2C transcript variant X2	Pkc98E
LOC105834771	-1.64592	2.78333e-15	gene_6963	-1.01875	0.0139913	superoxide dismutase [Cu-Zn]%2C chloroplastic%2C transcript variant X2	Sod3
LOC105838862	-1.10175	2.45761e-19	gene_13978	-1.52176	2.10462e-06	fasciculation and elongation protein zeta-2	Unc-76
LOC105831158	-1.16548	3.0401e-18	gene_10107	-1.43353	2.64537e-06	sodium leak channel non-selective protein	na
LOC105830292	1.25894	6.37533e-13	gene_8424	1.30924	1.94157e-06	7-methylguanosine phosphate-specific 5'-nucleotidase	cN-IIIB
LOC105833427	-1.50016	4.85866e-16	gene_13080	-1.09592	0.000803501	uncharacterized LOC105833427%2C transcript variant X1	beat-IIIc, beat-IIIb, beat-IIIa
LOC105834416	1.3147	3.06706e-23	gene_7032	1.24859	5.97317e-09	protein tumorous imaginal discs%2C mitochondrial%2C transcript variant X1	CG5504
LOC118645860	-1.43438	7.22875e-20	gene_15204	-1.14415	2.75719e-05	uncharacterized LOC118645860	NA
LOC105835250	1.63303	1.21739e-12	gene_10920	1.00444	0.0301774	angiopoietin-2	CG41520
LOC105835340	-1.14965	8.61678e-15	gene_3884	-1.42635	3.52728e-05	lactosylceramide 4-alpha-galactosyltransferase%2C transcript variant X6	alpha4GT2, alpha4GT1
LOC105828314	1.38433	8.14336e-11	gene_14652	1.18225	0.0055931	actin-5C%2C transcript variant X1	Act5C
LOC105840981	1.07244	3.26929e-12	gene_10062	1.52346	2.90269e-09	dihydrolipoyllysine-residue acetyltransferase component of pyruvate dehydrogenase complex%2C mitochondrial%2C transcript variant X2	NA
LOC105838980	1.08953	0.000360883	gene_255	1.48881	0.000721846	trehalase	NA
LOC105832747	1.46256	5.13195e-18	gene_3953	1.10566	1.05249e-05	cell growth-regulating nucleolar protein	CG12909
LOC105836334	-1.15824	1.06765e-11	gene_7790	-1.39573	4.55582e-08	uncharacterized LOC105836334%2C transcript variant X6	wake
LOC105829943	1.21843	2.7617e-15	gene_2642	1.31909	5.82451e-06	uncharacterized LOC105829943	CG18259, CG6961
LOC105837991	1.07158	2.35568e-14	gene_2115	1.49863	9.80674e-10	heat shock protein 75 kDa%2C mitochondrial	Trap1
LOC105832068	1.12738	1.47122e-19	gene_13401	1.4181	2.96904e-08	nucleolar GTP-binding protein 1	Non1
LOC105834864	-1.05615	8.34706e-12	gene_2102	-1.51368	1.11501e-06	segmentation protein Runt	run
LOC105829346	1.13386	2.93793e-14	gene_13033	1.40806	0.00794545	innexin inx3%2C transcript variant X1	Inx3
LOC105829257	-1.07118	1.41582e-14	gene_9874	-1.48661	0.000335702	uncharacterized LOC105829257	NA
LOC105840034	-1.19053	3.11677e-09	gene_10365	-1.32735	2.44114e-07	uncharacterized LOC105840034%2C transcript variant X4	wge
LOC105837125	1.30683	1.5755e-11	gene_5168	1.20481	0.00708833	obscurin%2C transcript variant X6	Unc-89
LOC105834148	1.01848	3.60956e-12	gene_11868	1.54237	1.45458e-09	39S ribosomal protein L22%2C mitochondrial%2C transcript variant X1	mRpL22
LOC105838894	1.50585	1.87309e-08	gene_12745	1.04221	0.00982075	asparagine synthetase [glutamine-hydrolyzing]%2C transcript variant X2	AsnS
LOC105833926	-1.14426	2.71906e-12	gene_13638	-1.36684	2.20946e-06	suppressor of lurcher protein 1	CG34402
LOC105829290	1.09538	1.67513e-08	gene_6571	1.42582	0.00165375	nucleoporin Nup37%2C transcript variant X1	Nup37
LOC105830507	-1.27303	1.84307e-11	gene_9174	-1.22357	0.0158379	uncharacterized LOC105830507%2C transcript variant X1	s-cup
LOC105832990	-1.15186	1.84421e-12	gene_3291	-1.34226	0.000167168	polypyrimidine tract-binding protein 1%2C transcript variant X5	heph
LOC105832032	1.08028	7.53759e-08	gene_11686	1.42704	0.00109939	uncharacterized LOC105832032	NA
LOC105838543	1.25724	1.72224e-12	gene_8780	1.21877	0.0104329	SUMO-activating enzyme subunit 1	Aos1
LOC105833499	1.36805	4.38643e-13	gene_7676	1.11617	1.83818e-05	notchless protein homolog 1	Nle
LOC105840168	1.18334	4.79986e-13	gene_9823	1.29034	0.000125629	nuclear pore complex protein Nup107	Nup107
LOC105833619	1.38114	4.87074e-18	gene_11950	1.10283	1.01732e-06	uncharacterized LOC105833619	CG13203
LOC105831240	1.26784	3.19409e-08	gene_10324	1.19707	0.0030943	glutathione hydrolase 1 proenzyme	CG17636, Ggt-1
LOC105830687	-1.4478	6.52558e-19	gene_1902	-1.04769	8.69402e-05	agrin%2C transcript variant X1	NA
LOC105829563	1.04855	1.76145e-15	gene_4002	1.44557	2.7031e-10	peptidyl-tRNA hydrolase ICT1%2C mitochondrial	CG6094
LOC105840402	1.34998	8.25491e-17	gene_866	1.12108	6.80542e-05	mitochondrial import inner membrane translocase subunit Tim13-B	CG34132, Tim13
LOC105834120	1.15495	3.0434e-06	gene_1890	1.30497	4.71935e-05	uncharacterized LOC105834120%2C transcript variant X2	CG12814
LOC105839603	1.07676	1.10819e-12	gene_12049	1.39554	9.60547e-09	probable ATP-dependent RNA helicase DDX28	Dbp21E2
LOC105837531	1.4247	9.80763e-16	gene_7235	1.05001	6.4843e-07	reticulon-4-interacting protein 1%2C mitochondrial	CG17221
LOC105831993	1.18443	2.32366e-12	gene_7176	1.2622	0.000139356	leucine-rich repeat-containing protein 58	CG32687
LOC105836798	-1.38802	1.74148e-14	gene_7111	-1.06987	2.51955e-06	uncharacterized LOC105836798%2C transcript variant X4	Gfrl
LOC105828790	-1.12968	1.90953e-12	gene_13589	-1.3103	1.47929e-09	CREB-regulated transcription coactivator 1%2C transcript variant X13	Crtc
LOC105833233	1.25146	3.50989e-14	gene_14757	1.1732	0.00129355	myosin regulatory light chain sqh	sqh
LOC105833935	1.22078	4.53585e-05	gene_7407	1.19721	0.0248157	facilitated trehalose transporter Tret1	CG1208
LOC118644170	-1.09091	0.0224661	gene_11962	-1.32767	2.07441e-07	ubiquitin-60S ribosomal protein L40%2C transcript variant X1	RpL40
LOC118644224	1.19272	0.0429684	gene_698	1.20889	2.74185e-05	polyglutamine-binding protein 1-like	PQBP1
LOC105834687	1.00393	5.43081e-15	gene_9621	1.43384	0.000617863	frizzled-4%2C transcript variant X1	fz4
LOC105838044	1.21972	0.000142069	gene_1727	1.17909	0.00261818	SRA stem-loop-interacting RNA-binding protein%2C mitochondrial-like	SLIRP1, SLIRP2
LOC118648456	-1.17849	1.18425e-11	gene_3693	-1.2065	1.44695e-05	kazrin-like	Liprin-gamma
LOC105832628	1.22566	1.15537e-15	gene_459	1.15672	0.00542134	lamin Dm0%2C transcript variant X1	LamC, Lam
LOC105838316	-1.31737	0.000788656	gene_6197	-1.07235	7.71563e-05	polyprenol reductase%2C transcript variant X6	CG7840
LOC105831066	-1.13521	1.84137e-25	gene_7942	-1.24391	1.14246e-05	potassium voltage-gated channel subfamily H member 2%2C transcript variant X11	sei
LOC105831664	1.18952	2.87807e-15	gene_118	1.18519	1.41442e-09	mitochondrial inner membrane protein OXA1L	OXA1L
LOC105839514	-1.10361	3.07359e-16	gene_8042	-1.27627	1.14846e-07	visual system homeobox 2%2C transcript variant X3	Vsx1, Vsx2
LOC118644190	1.10594	7.81373e-07	gene_5415	1.25851	0.000607284	facilitated trehalose transporter Tret1-like	CG31100
LOC105834565	-1.38025	3.80075e-10	gene_478	-1.00423	0.0447414	diacylglycerol kinase 1	Dgk
LOC105837933	-1.34252	9.79857e-17	gene_8935	-1.03094	0.00262925	sodium/calcium exchanger 2%2C transcript variant X1	Calx
LOC105831353	-1.16692	8.53336e-11	gene_12595	-1.17867	0.000147723	otoferlin%2C transcript variant X2	NA
LOC105835333	-1.01443	1.46396e-10	gene_5054	-1.35492	1.94235e-07	cyclic nucleotide-gated cation channel alpha-3%2C transcript variant X7	CG42260
LOC105831327	1.10685	5.60494e-12	gene_1424	1.23787	0.00016046	glyoxylate/hydroxypyruvate reductase A	NA
LOC105839139	-1.12608	5.35511e-18	gene_669	-1.21603	4.3558e-05	MAGUK p55 subfamily member 5-A%2C transcript variant X1	sdt
LOC105836478	1.04316	0.000753123	gene_4114	1.31009	0.0168002	tetraspanin-2A	Tsp2A
LOC105832592	-1.09833	6.22367e-20	gene_910	-1.23595	1.13219e-06	cilia- and flagella-associated protein 100	NA
LOC105832639	-1.11806	7.59843e-20	gene_10553	-1.21289	2.56625e-06	G protein-coupled receptor kinase 1%2C transcript variant X1	Gprk1
LOC118648898	-1.13119	1.44462e-09	gene_1156	-1.19449	0.0326376	uncharacterized LOC118648898%2C transcript variant X4	NA
LOC105830916	-1.01186	4.28541e-09	gene_13946	-1.32473	7.91399e-09	Down syndrome cell adhesion molecule-like protein Dscam2%2C transcript variant X19	Dscam1
LOC105833705	-1.11533	3.57862e-14	gene_9736	-1.20008	2.15891e-05	uncharacterized LOC105833705%2C transcript variant X2	mtt
LOC105835517	-1.15025	4.97726e-05	gene_1527	-1.16007	2.53583e-07	rho-related BTB domain-containing protein 1%2C transcript variant X9	RhoBTB
LOC105833610	1.00558	1.28836e-11	gene_10561	1.31708	6.23526e-05	cyclin-Q%2C transcript variant X2	koko
LOC105837935	1.16115	2.46202e-12	gene_8938	1.13872	4.86236e-05	polyribonucleotide nucleotidyltransferase 1%2C mitochondrial%2C transcript variant X1	PNPase
LOC105837431	-1.21252	2.19334e-12	gene_2776	-1.08869	2.3006e-05	mucin-5AC	NA
LOC105837005	1.25876	2.93175e-11	gene_6505	1.03663	0.00868576	probable DNA replication complex GINS protein PSF2	Psf2
LOC105830866	-1.10936	9.3861e-18	gene_9677	-1.17601	0.000252465	carboxyl-terminal PDZ ligand of neuronal nitric oxide synthase protein%2C transcript variant X4	CG42673
LOC105836735	-1.03884	3.47901e-21	gene_6448	-1.25404	1.77515e-05	guanine nucleotide-releasing factor 2%2C transcript variant X10	C3G
LOC105837646	1.19601	1.34646e-18	gene_9827	1.08367	0.00256588	nucleoplasmin-like protein%2C transcript variant X2	Nlp
LOC105834952	-1.03435	2.13059e-16	gene_13035	-1.25268	0.00874964	sex-lethal homolog%2C transcript variant X7	ssx, Sxl
LOC105834871	-1.07112	2.35553e-08	gene_3959	-1.20796	3.85718e-05	MD-2-related lipid-recognition protein	Npc2g, Npc2h
LOC105830706	1.02287	1.26465e-05	gene_288	1.2608	4.88875e-05	phosphatidylserine synthase 1%2C transcript variant X1	l_3_77CDf
LOC105834241	-1.13983	4.16596e-13	gene_10342	-1.12707	4.76824e-06	protein MTSS 2%2C transcript variant X3	mim
LOC105837054	1.07994	1.06663e-06	gene_13539	1.17482	0.00454926	organic solute transporter alpha-like protein 3%2C transcript variant X1	CG6836
LOC105836902	-1.07932	6.24247e-10	gene_6060	-1.16215	5.1181e-06	kinesin-like protein KIF3B%2C transcript variant X1	Klp68D
LOC105838568	-1.16554	5.27652e-08	gene_9871	-1.06892	0.036641	platelet endothelial aggregation receptor 1%2C transcript variant X7	NimB3, NimA
LOC105828870	1.00106	1.95118e-08	gene_5703	1.23079	0.000208125	glutamine-dependent NAD(+) synthetase%2C transcript variant X1	Nadsyn
LOC105838505	1.10909	1.62186e-15	gene_6532	1.09671	1.23616e-07	lysine--tRNA ligase%2C transcript variant X2	NA
LOC105836227	1.03949	3.71654e-11	gene_10225	1.13627	1.70232e-05	OCIA domain-containing protein 1	asrij
LOC105840690	1.02299	9.9329e-08	gene_8450	1.14158	0.000644461	uncharacterized LOC105840690	CG30105
LOC105835025	1.08234	3.80808e-08	gene_5956	1.06666	0.00414193	single-strand selective monofunctional uracil DNA glycosylase%2C transcript variant X2	CG5285
LOC105828923	1.08027	7.03849e-09	gene_10154	1.05613	0.000151389	ubiquitin carboxyl-terminal hydrolase 5%2C transcript variant X1	Usp5
LOC105828540	1.03104	1.34461e-07	gene_4251	1.08615	2.50685e-06	39S ribosomal protein L2%2C mitochondrial	mRpL2
LOC105832498	-1.07082	6.45646e-24	gene_9474	-1.03826	5.69455e-06	protein RUFY3%2C transcript variant X1	CG31064
LOC105837732	1.06741	0.00259126	gene_11274	1.03227	0.0191792	circadian clock-controlled protein daywake	CG14661
LOC105829920	-1.01588	7.25437e-12	gene_2116	-1.07501	0.00720097	lysocardiolipin acyltransferase 1%2C transcript variant X1	NA
LOC105830083	1.02723	7.59254e-11	gene_8178	1.05682	4.71259e-05	A-kinase anchor protein 1%2C mitochondrial%2C transcript variant X2	spoon
LOC105833657	-1.01596	9.82391e-14	gene_11101	-1.06796	0.000112973	uncharacterized LOC105833657	CG12851
LOC105834388	-1.0644	4.38339e-23	gene_4939	-1.00699	0.002782	uncharacterized LOC105834388	CG32432
LOC105837901	-1.02828	4.62921e-15	gene_4734	-1.02673	0.000159711	cytosolic carboxypeptidase 6%2C transcript variant X1	CG31019
LOC105840587	1.00038	4.30567e-09	gene_2897	1.04839	0.000100288	SET and MYND domain-containing protein 4	Smyd4-3
LOC105838727	1.02662	0.0153509	gene_11883	1.00094	0.00144721	UDP-glucuronic acid decarboxylase 1	Uxs
Adults: conserved caste differentially expressed genes in M. pharaonis and A. echinatior.
LOC105833997	8.53853	7.17207e-15	gene_2834	10.2376	5.25385e-44	tropomyosin-2%2C transcript variant X1	Tm2
LOC105833863	5.96891	4.17094e-11	gene_8805	9.68646	3.06484e-38	skin secretory protein xP2	NA
LOC105836204	7.69052	7.17207e-15	gene_2032	4.56855	2.75788e-26	troponin C%2C isoallergen Bla g 6.0101	TpnC41C
LOC105834903	6.09485	9.18668e-11	gene_10983	5.44494	3.06312e-26	uncharacterized LOC105834903	NA
LOC105834867	4.45386	7.21913e-11	gene_11150	7.12454	4.32594e-11	flightin%2C transcript variant X2	fln
LOC105837052	3.55224	1.89592e-05	gene_13240	6.57027	1.49864e-09	uncharacterized LOC105837052	NA
LOC105833150	4.46719	7.42099e-13	gene_8933	4.58728	2.47787e-27	collagen alpha-5(IV) chain	frm
LOC105835740	3.02782	0.000147599	gene_14141	6.23094	1.36336e-19	actin%2C muscle	Act88F, Act57B, Act87E
LOC118644202	3.63428	3.41988e-06	gene_3306	5.14561	9.39869e-12	chitin deacetylase 1-like	verm
LOC114254571	3.16521	4.99983e-10	gene_3292	5.60434	1.30887e-08	cuticle protein 18.7	NA
LOC105828852	3.34031	3.55146e-11	gene_3869	5.03512	5.2706e-26	SET and MYND domain-containing protein 4%2C transcript variant X2	NA
LOC114255695	4.72026	9.65141e-08	gene_2925	3.54458	4.66636e-07	proline-rich extensin-like protein EPR1	NA
LOC105834826	4.19655	6.95881e-07	gene_13726	3.7061	3.81529e-10	uncharacterized LOC105834826	NA
LOC105831433	1.77702	0.043546	gene_12165	8.39995	5.48781e-13	spidroin-1	NA
LOC105831991	2.88772	1.24523e-11	gene_7146	4.72621	5.4738e-30	armadillo repeat-containing protein 6 homolog	CG5721
LOC105832316	3.32697	0.0260375	gene_5989	4.08999	1.03725e-05	chymotrypsin-1	NA
LOC105830375	2.30042	0.00235864	gene_13725	5.08007	1.94726e-08	cuticle protein 64	NA
LOC105837073	1.96238	0.0182697	gene_13536	5.61694	4.88175e-08	cuticle protein 79	NA
LOC105840611	2.12744	0.0352145	gene_7445	4.84556	5.19409e-06	uncharacterized LOC105840611%2C transcript variant X4	CG13314, CG14397
LOC105838788	2.78058	4.72706e-08	gene_15044	3.53554	1.74511e-09	protein obstructor-E	obst-E
LOC105833824	2.77023	5.55574e-06	gene_10588	3.44224	7.26001e-23	uncharacterized LOC105833824	CG15617, CG42319, Zasp67
LOC105833526	2.3433	1.16789e-11	gene_8182	4.00905	5.89876e-26	protein vestigial%2C transcript variant X2	vg
LOC105838016	1.49819	0.000768038	gene_10488	5.92985	2.21081e-12	glutenin%2C low molecular weight subunit	NA
LOC105839887	2.23557	3.82006e-14	gene_3866	3.74914	2.20803e-21	uncharacterized LOC105839887%2C transcript variant X1	NA
LOC105837927	2.03819	0.00586963	gene_9055	4.09715	2.64438e-06	glycine-rich protein%2C transcript variant X3	NA
LOC105838013	1.38153	0.00711357	gene_10490	5.86734	2.67273e-14	uncharacterized LOC105838013	Cpr97Ea
LOC105832775	-1.75343	0.00335888	gene_13835	-4.56911	5.13624e-27	complexin%2C transcript variant X2	cpx
LOC105829082	-1.61784	0.0202848	gene_6797	-4.72051	2.90437e-28	1-phosphatidylinositol 4%2C5-bisphosphate phosphodiesterase epsilon-1%2C transcript variant X1	NA
LOC105838132	3.44746	1.80819e-10	gene_4469	2.0639	3.12476e-11	dihydrofolate reductase%2C transcript variant X2	Dhfr
LOC105836473	1.21024	0.0139621	gene_2900	5.84384	1.75954e-10	protein obstructor-E%2C transcript variant X3	NA
LOC105827832	2.74124	3.97515e-11	gene_11137	2.57775	1.14605e-09	uncharacterized LOC105827832	NA
LOC105836500	1.35668	0.00203821	gene_3306	5.14561	9.39869e-12	chitin deacetylase 1%2C transcript variant X1	verm
LOC105839323	-1.6153	0.000718954	gene_3981	-4.24767	3.73681e-26	gamma-aminobutyric acid receptor subunit beta%2C transcript variant X4	Rdl
LOC105829883	2.2901	0.000269226	gene_8980	2.98675	1.9017e-08	uncharacterized LOC105829883	CG31997
LOC105840917	2.1022	6.36274e-07	gene_4739	3.21268	1.85366e-07	uncharacterized LOC105840917%2C transcript variant X4	CG15506
LOC105835606	2.28238	7.65748e-05	gene_4346	2.88038	3.57322e-05	uncharacterized LOC105835606	NA
LOC118647456	2.19311	0.00133558	gene_3255	2.97564	1.6734e-12	uncharacterized LOC118647456	NA
LOC105837730	3.83123	0.000502486	gene_11238	1.67381	0.00216091	uncharacterized LOC105837730	NA
LOC105837238	1.38772	0.000164146	gene_8706	4.501	5.78509e-10	uncharacterized LOC105837238%2C transcript variant X5	NA
LOC105829385	1.06171	0.0265916	gene_12756	5.8117	4.57839e-11	uncharacterized LOC105829385	NA
LOC105836476	1.70631	0.000150267	gene_2671	3.60755	9.70044e-12	protein obstructor-E	NA
LOC105836652	-2.00382	0.00250556	gene_3885	-3.05018	0.000887772	ejaculatory bulb-specific protein 3	NA
LOC105831549	1.8583	0.000126962	gene_10487	3.26839	1.35534e-08	putative uncharacterized protein DDB_G0271606	NA
LOC105838688	1.57043	0.00817504	gene_12638	3.85254	8.90572e-09	uncharacterized LOC105838688%2C transcript variant X1	CG6055
LOC105837332	-1.41928	0.00695978	gene_2827	-4.2435	1.52688e-25	ras-specific guanine nucleotide-releasing factor 2%2C transcript variant X3	NA
LOC105829939	-1.32334	0.0411315	gene_6466	-4.54966	1.97153e-14	pollen-specific leucine-rich repeat extensin-like protein 1	NA
LOC105837717	1.37655	0.000165544	gene_3294	4.37276	2.21757e-06	cuticle protein 2%2C transcript variant X2	NA
LOC105832810	-1.91981	4.64672e-05	gene_3111	-3.12854	4.39813e-06	uncharacterized LOC105832810%2C transcript variant X2	NA
LOC105833436	-1.09055	0.0284586	gene_10286	-5.30922	5.69517e-22	diuretic hormone class 2	Dh31
LOC105832392	-1.33447	0.00112887	gene_4440	-4.31833	4.07865e-26	broad-complex core protein%2C transcript variant X21	br
LOC105831442	2.14549	0.00018757	gene_8940	2.68015	3.79056e-11	uncharacterized LOC105831442%2C transcript variant X3	CG8192
LOC114254878	-1.52931	0.0085417	gene_10317	-3.72814	1.74437e-21	uncharacterized LOC114254878	NA
LOC105835899	-1.39408	0.0104858	gene_2403	-4.08174	7.23954e-19	CUGBP Elav-like family member 4%2C transcript variant X6	bru3
LOC105836330	-1.30537	0.000587595	gene_14717	-4.33895	9.33524e-28	synaptotagmin 1%2C transcript variant X1	Syt1
LOC105836459	1.47824	0.00250556	gene_2669	3.80725	2.56379e-12	protein obstructor-E	CG43218, obst-B
LOC105835213	-1.34662	0.00133255	gene_11076	-4.13087	4.60108e-28	protein unc-79 homolog%2C transcript variant X4	unc79
LOC105837733	1.50137	0.0136144	gene_11237	3.68663	7.08703e-08	circadian clock-controlled protein daywake	NA
LOC105834528	1.06402	0.0465061	gene_1127	5.14858	3.19888e-06	endochitinase	Cht5
LOC105832290	2.28859	6.91582e-07	gene_1321	2.38026	2.94618e-16	uncharacterized LOC105832290	CG13458
LOC105834813	-1.39822	0.0161052	gene_11625	-3.8906	4.57612e-29	regulating synaptic membrane exocytosis protein 2%2C transcript variant X1	Rim
LOC105831488	-1.83846	0.0156635	gene_10942	-2.90202	4.09749e-07	general odorant-binding protein 72	NA
LOC105837144	1.66887	0.00198186	gene_12019	3.19218	2.93878e-15	hexokinase-1	NA
LOC105828900	2.0537	0.000649965	gene_14770	2.56528	0.000211893	clavesin-2%2C transcript variant X1	Cralbp
LOC118648799	-1.37835	0.00952341	gene_3168	-3.82193	1.74846e-25	probable G-protein coupled receptor CG31760%2C transcript variant X3	CG31760
LOC105828349	-1.35412	6.00106e-07	gene_6786	-3.86479	3.14312e-21	uncharacterized LOC105828349%2C transcript variant X4	jus
LOC105834028	1.81191	2.42448e-07	gene_3741	2.83932	4.3116e-16	tubulin polyglutamylase TTLL4%2C transcript variant X2	TTLL4B, TTLL4A
LOC105838815	1.89568	9.73061e-06	gene_7175	2.71118	1.52252e-08	transcription factor SPT20 homolog%2C transcript variant X3	mtg
LOC105832126	-1.11473	0.0191739	gene_9115	-4.60521	2.84813e-23	proline-rich protein 36%2C transcript variant X3	CG42726, scrt
LOC105836054	-1.22598	0.0014096	gene_11960	-4.13869	1.07499e-26	excitatory amino acid transporter%2C transcript variant X1	Eaat2
LOC118644053	-1.26889	0.00550759	gene_3676	-3.98494	2.10638e-17	ITG-like peptide%2C transcript variant X1	spab
LOC105838922	1.62993	0.00021591	gene_3735	3.01235	3.12408e-11	cysteine dioxygenase type 1	CG5493
LOC105839793	-1.31362	0.0210904	gene_4866	-3.71022	1.0136e-17	ELAV-like protein 3%2C transcript variant X15	elav, fne, Rbp9
LOC105828792	-1.46671	0.00165792	gene_13772	-3.31381	5.06336e-05	general odorant-binding protein 69a	NA
LOC105840713	2.29934	0.000109147	gene_10550	2.08978	0.000214628	uncharacterized LOC105840713	Kaz1-ORFB
LOC105832669	-1.22065	0.00431594	gene_4031	-3.93099	1.52688e-25	uncharacterized LOC105832669	NA
LOC105831134	-1.31863	0.0045042	gene_12698	-3.61532	3.318e-20	glutamate-gated chloride channel%2C transcript variant X3	GluClalpha
LOC105828343	1.42559	0.000983325	gene_13340	3.343	5.33914e-13	GTP cyclohydrolase 1	Pu
LOC105830034	-1.14528	0.0104764	gene_12960	-4.14833	1.82916e-23	muscarinic acetylcholine receptor DM1%2C transcript variant X2	mAChR-A
LOC105835220	-1.18187	0.00901164	gene_7144	-4.01645	2.59734e-23	neuronal acetylcholine receptor subunit alpha-7%2C transcript variant X2	nAChRalpha6
LOC105837944	-1.46465	0.00387465	gene_1391	-3.23206	2.47245e-17	uncharacterized LOC105837944%2C transcript variant X6	NA
LOC105833653	1.16908	0.000364293	gene_7505	4.0312	1.88417e-07	prostaglandin E2 receptor EP2 subtype%2C transcript variant X1	CG7497
LOC105837606	3.59388	5.85908e-09	gene_6938	1.29654	0.00308109	uncharacterized LOC105837606	NA
LOC105831417	-2.04801	0.000423303	gene_7436	-2.2697	0.0015472	general odorant-binding protein 19a%2C transcript variant X1	Obp19a, lush
LOC105838651	-1.32614	0.000955268	gene_9961	-3.44734	1.49897e-21	glutamate decarboxylase%2C transcript variant X1	Gad1
LOC118646761	-1.09686	0.00417457	gene_5055	-4.1665	3.5133e-27	uncharacterized LOC118646761	NA
LOC105839189	1.8772	0.000428865	gene_5113	2.42724	2.74828e-09	proline-rich extensin-like protein EPR1%2C transcript variant X1	CG8927
LOC105828951	1.30423	0.00280589	gene_10924	3.48666	2.46215e-09	cuticle protein 67-like	NA
LOC105832621	2.63319	4.20192e-08	gene_6218	1.71625	1.75151e-05	uncharacterized LOC105832621	NimC1, slow
LOC105839692	-1.35577	0.0148335	gene_9360	-3.30717	3.63683e-08	cytochrome P450 4C1	NA
LOC105841145	-1.10626	0.0313256	gene_1398	-4.04867	5.8738e-14	trichohyalin	NA
LOC105834122	-1.17461	0.022878	gene_5046	-3.80268	7.51393e-24	homeobox protein prospero%2C transcript variant X2	pros
[truncated: 256 more rows]

## Sheet: SupplementaryTable 3
2nd instar: Functional enrichment for caste differentially expressed gene
Gyne biased
[truncated: 1,118 more rows]

## Sheet: SupplementaryTable 4.1
Genes with gyne-biased canalized expression pattern in M. pharaonis
[truncated: 2,892 more rows]

[truncated: 3 more sheets: SupplementaryTable 4.2, SupplementaryTable 5.1, SupplementaryTable 5.2]
